# Supplementary material for: Development and validation of machine learning models to predict survival of patients with resected stage-III NSCLC
Source: Front Oncol. 2023 Mar 13;13:1092478. doi: 10.3389/fonc.2023.1092478 (PMC10040845; doi:10.3389/fonc.2023.1092478)
Supplement: Supplementary file 1 [file DataSheet_1.csv]

Site recode ICD-O-3/WHO 2008	RX Summ--Surg Prim Site (1998+)	Radiation recode	Chemotherapy recode (yes, no/unk)	Derived AJCC T, 7th ed (2010-2015)	Derived AJCC N, 7th ed (2010-2015)	Derived AJCC M, 7th ed (2010-2015)	ICD-O-3 Hist/behav	Age recode	Sex	Laterality	Regional nodes examined (1988+)	Regional nodes positive (1988+)	CS tumor size (2004-2015)	End Calc Vital Status (Adjusted)	Number of Intervals (Calculated)
Lung and Bronchus	33	None/Unknown	No/Unknown	T2a	N2	M0	8240/3: Carcinoid tumor, NOS	15-19 years	Female	Right - origin of primary	17	2	25	Alive	60
Lung and Bronchus	45	None/Unknown	No/Unknown	T2b	N2	M0	8240/3: Carcinoid tumor, NOS	15-19 years	Female	Right - origin of primary	13	2	55	Alive	60
Lung and Bronchus	33	Beam radiation	Yes	T2b	N2	M0	8140/3: Adenocarcinoma, NOS	15-19 years	Female	Left - origin of primary	6	4	55	Alive	60
Lung and Bronchus	45	Beam radiation	Yes	T4	N0	M0	8070/3: Squamous cell carcinoma, NOS	15-19 years	Female	Left - origin of primary	5	0	999	Untraced	57
Lung and Bronchus	33	None/Unknown	No/Unknown	T1a	N2	M0	8240/3: Carcinoid tumor, NOS	15-19 years	Male	Right - origin of primary	16	6	30	Untraced	32
Lung and Bronchus	55	Beam radiation	Yes	T4	N0	M0	8013/3: Large cell neuroendocrine carcinoma	15-19 years	Female	Right - origin of primary	13	0	100	Dead	3
Lung and Bronchus	45	Beam radiation	Yes	T2b	N2	M0	8070/3: Squamous cell carcinoma, NOS	20-24 years	Female	Right - origin of primary	10	5	65	Untraced	51
Lung and Bronchus	33	Beam radiation	Yes	T3	N2	M0	8480/3: Mucinous adenocarcinoma	25-29 years	Female	Right - origin of primary	11	9	72	Dead	12
Lung and Bronchus	30	None/Unknown	Yes	T4	N0	M0	8260/3: Papillary adenocarcinoma, NOS	25-29 years	Female	Right - origin of primary	5	0	110	Untraced	30
Lung and Bronchus	55	None/Unknown	No/Unknown	T4	N0	M0	8240/3: Carcinoid tumor, NOS	25-29 years	Female	Right - origin of primary	3	0	40	Alive	60
Lung and Bronchus	33	None/Unknown	No/Unknown	T3	N1	M0	8240/3: Carcinoid tumor, NOS	25-29 years	Female	Right - origin of primary	50	3	21	Untraced	53
Lung and Bronchus	56	Beam radiation	No/Unknown	T3	N2	M0	8010/3: Carcinoma, NOS	25-29 years	Male	Right - origin of primary	10	2	92	Untraced	27
Lung and Bronchus	56	None/Unknown	No/Unknown	T2b	N2	M0	8240/3: Carcinoid tumor, NOS	25-29 years	Female	Right - origin of primary	97	3	60	Alive	60
Lung and Bronchus	56	None/Unknown	Yes	T4	N0	M0	8480/3: Mucinous adenocarcinoma	25-29 years	Female	Left - origin of primary	6	0	65	Dead	49
Lung and Bronchus	56	None/Unknown	Yes	T4	N2	M0	8249/3: Atypical carcinoid tumor	25-29 years	Female	Left - origin of primary	4	2	53	Untraced	38
Lung and Bronchus	56	None/Unknown	Yes	T4	N1	M0	8480/3: Mucinous adenocarcinoma	25-29 years	Female	Right - origin of primary	11	1	79	Untraced	47
Lung and Bronchus	55	Beam radiation	No/Unknown	T2a	N2	M0	8249/3: Atypical carcinoid tumor	25-29 years	Female	Left - origin of primary	6	4	46	Alive	60
Lung and Bronchus	33	Beam radiation	Yes	T4	N2	M0	8123/3: Basaloid carcinoma	30-34 years	Male	Right - origin of primary	7	1	58	Alive	60
Lung and Bronchus	56	None/Unknown	Yes	T2a	N2	M0	8230/3: Solid carcinoma, NOS	30-34 years	Female	Left - origin of primary	11	2	45	Dead	9
Lung and Bronchus	33	None/Unknown	No/Unknown	T2a	N2	M0	8249/3: Atypical carcinoid tumor	30-34 years	Male	Right - origin of primary	14	3	27	Untraced	41
Lung and Bronchus	45	Beam radiation	No/Unknown	T3	N2	M0	8249/3: Atypical carcinoid tumor	30-34 years	Male	Right - origin of primary	5	2	45	Untraced	26
Lung and Bronchus	33	None/Unknown	No/Unknown	T1b	N2	M0	8240/3: Carcinoid tumor, NOS	30-34 years	Male	Right - origin of primary	13	4	24	Untraced	25
Lung and Bronchus	25	None/Unknown	No/Unknown	T4	N0	M0	8430/3: Mucoepidermoid carcinoma	30-34 years	Female	Right - origin of primary	2	0	20	Alive	60
Lung and Bronchus	33	None/Unknown	Yes	T2a	N2	M0	8255/3: Adenocarcinoma with mixed subtypes	30-34 years	Female	Left - origin of primary	8	4	27	Alive	60
Lung and Bronchus	33	None/Unknown	No/Unknown	T3	N1	M0	8240/3: Carcinoid tumor, NOS	30-34 years	Female	Right - origin of primary	10	3	110	Untraced	52
Lung and Bronchus	33	Beam radiation	Yes	T1a	N2	M0	8255/3: Adenocarcinoma with mixed subtypes	30-34 years	Female	Right - origin of primary	21	11	14	Untraced	54
Lung and Bronchus	33	None/Unknown	No/Unknown	T2a	N2	M0	8240/3: Carcinoid tumor, NOS	30-34 years	Male	Right - origin of primary	97	3	38	Alive	60
Lung and Bronchus	33	None/Unknown	Yes	T2a	N2	M0	8140/3: Adenocarcinoma, NOS	30-34 years	Female	Right - origin of primary	97	97	46	Alive	60
Lung and Bronchus	56	None/Unknown	No/Unknown	T3	N2	M0	8240/3: Carcinoid tumor, NOS	30-34 years	Male	Left - origin of primary	14	4	95	Alive	60
Lung and Bronchus	55	Beam radiation	Yes	T4	N0	M0	8140/3: Adenocarcinoma, NOS	30-34 years	Male	Left - origin of primary	0	98	50	Dead	22
Lung and Bronchus	30	Beam radiation	Yes	T2a	N2	M0	8140/3: Adenocarcinoma, NOS	30-34 years	Female	Left - origin of primary	9	5	40	Dead	21
Lung and Bronchus	33	None/Unknown	Yes	T3	N2	M0	8140/3: Adenocarcinoma, NOS	30-34 years	Female	Left - origin of primary	12	4	75	Untraced	29
Lung and Bronchus	55	Beam radiation	Yes	T4	N2	M0	8260/3: Papillary adenocarcinoma, NOS	30-34 years	Female	Right - origin of primary	9	9	110	Dead	14
Lung and Bronchus	33	Beam radiation	No/Unknown	T2a	N2	M0	8140/3: Adenocarcinoma, NOS	30-34 years	Male	Left - origin of primary	14	4	30	Untraced	58
Lung and Bronchus	56	Beam radiation	Yes	T3	N1	M0	8070/3: Squamous cell carcinoma, NOS	30-34 years	Male	Right - origin of primary	37	6	60	Dead	6
Lung and Bronchus	30	Radiation, NOS method or source not specified	Yes	T4	N2	M0	8140/3: Adenocarcinoma, NOS	30-34 years	Female	Right - origin of primary	7	6	80	Untraced	17
Lung and Bronchus	45	None/Unknown	No/Unknown	T2b	N2	M0	8240/3: Carcinoid tumor, NOS	35-39 years	Male	Right - origin of primary	97	1	70	Alive	60
Lung and Bronchus	30	Beam radiation	Yes	T2b	N2	M0	8140/3: Adenocarcinoma, NOS	35-39 years	Male	Left - origin of primary	8	3	60	Dead	8
Lung and Bronchus	55	Beam radiation	Yes	T2a	N2	M0	8083/3: Basaloid squamous cell carcinoma	35-39 years	Male	Right - origin of primary	7	6	47	Dead	6
Lung and Bronchus	46	Beam radiation	Yes	T4	N0	M0	8010/3: Carcinoma, NOS	35-39 years	Male	Right - origin of primary	10	0	110	Untraced	27
Lung and Bronchus	33	None/Unknown	Yes	T1a	N2	M0	8480/3: Mucinous adenocarcinoma	35-39 years	Male	Left - origin of primary	97	4	15	Untraced	4
Lung and Bronchus	33	Beam radiation	Yes	T2b	N2	M0	8480/3: Mucinous adenocarcinoma	35-39 years	Female	Right - origin of primary	10	1	65	Untraced	35
Lung and Bronchus	33	Beam radiation	Yes	T4	N0	M0	8046/3: Non-small cell carcinoma	35-39 years	Female	Right - origin of primary	11	0	62	Alive	60
Lung and Bronchus	33	Beam radiation	Yes	T3	N3	M0	8140/3: Adenocarcinoma, NOS	35-39 years	Male	Right - origin of primary	31	13	78	Untraced	47
Lung and Bronchus	33	Beam radiation	Yes	T3	N1	M0	8046/3: Non-small cell carcinoma	35-39 years	Female	Left - origin of primary	7	1	28	Alive	60
Lung and Bronchus	22	None/Unknown	No/Unknown	T1b	N2	M0	8255/3: Adenocarcinoma with mixed subtypes	35-39 years	Female	Left - origin of primary	3	1	21	Alive	60
Lung and Bronchus	56	None/Unknown	Yes	T3	N1	M0	8071/3: Squamous cell carcinoma, keratinizing, NOS	35-39 years	Male	Left - origin of primary	21	3	45	Alive	60
Lung and Bronchus	21	Beam radiation	Yes	T3	N2	M0	8255/3: Adenocarcinoma with mixed subtypes	35-39 years	Female	Right - origin of primary	4	4	80	Alive	60
Lung and Bronchus	70	Beam radiation	Yes	T4	N2	M0	8249/3: Atypical carcinoid tumor	35-39 years	Male	Left - origin of primary	12	4	72	Untraced	26
Lung and Bronchus	33	Beam radiation	Yes	T2a	N2	M0	8046/3: Non-small cell carcinoma	35-39 years	Male	Right - origin of primary	6	5	35	Alive	60
Lung and Bronchus	33	None/Unknown	Yes	T2a	N2	M0	8255/3: Adenocarcinoma with mixed subtypes	35-39 years	Female	Right - origin of primary	17	2	22	Untraced	47
Lung and Bronchus	55	None/Unknown	No/Unknown	T2b	N2	M0	8140/3: Adenocarcinoma, NOS	35-39 years	Female	Left - origin of primary	15	1	65	Dead	37
Lung and Bronchus	33	Beam radiation	Yes	T2a	N2	M0	8140/3: Adenocarcinoma, NOS	35-39 years	Female	Right - origin of primary	5	0	50	Untraced	45
Lung and Bronchus	33	None/Unknown	Yes	T2a	N2	M0	8140/3: Adenocarcinoma, NOS	35-39 years	Male	Left - origin of primary	5	0	32	Dead	18
Lung and Bronchus	33	Beam radiation	Yes	T1a	N2	M0	8140/3: Adenocarcinoma, NOS	35-39 years	Female	Right - origin of primary	3	2	9	Alive	60
Lung and Bronchus	56	Beam radiation	Yes	T3	N2	M0	8070/3: Squamous cell carcinoma, NOS	35-39 years	Male	Right - origin of primary	17	5	85	Untraced	54
Lung and Bronchus	56	None/Unknown	No/Unknown	T3	N1	M0	8013/3: Large cell neuroendocrine carcinoma	35-39 years	Male	Right - origin of primary	26	1	80	Dead	41
Lung and Bronchus	56	Beam radiation	Yes	T4	N2	M0	8140/3: Adenocarcinoma, NOS	35-39 years	Female	Right - origin of primary	20	4	63	Dead	34
Lung and Bronchus	45	None/Unknown	Yes	T3	N2	M0	8480/3: Mucinous adenocarcinoma	35-39 years	Female	Right - origin of primary	8	0	71	Alive	60
Lung and Bronchus	33	Beam radiation	Yes	T4	N2	M0	8012/3: Large cell carcinoma, NOS	35-39 years	Male	Right - origin of primary	9	0	96	Alive	60
Lung and Bronchus	70	Beam radiation	Yes	T4	N2	M0	8240/3: Carcinoid tumor, NOS	35-39 years	Male	Right - origin of primary	0	98	105	Alive	60
Lung and Bronchus	33	None/Unknown	Yes	T4	N0	M0	8550/3: Acinar cell carcinoma	35-39 years	Male	Right - origin of primary	9	0	45	Dead	11
Lung and Bronchus	33	Beam radiation	Yes	T3	N1	M0	8255/3: Adenocarcinoma with mixed subtypes	35-39 years	Female	Right - origin of primary	6	1	110	Alive	60
Lung and Bronchus	33	None/Unknown	Yes	T4	N2	M0	8260/3: Papillary adenocarcinoma, NOS	35-39 years	Male	Right - origin of primary	13	13	28	Dead	16
Lung and Bronchus	33	Beam radiation	No/Unknown	T4	N0	M0	8560/3: Adenosquamous carcinoma	35-39 years	Female	Left - origin of primary	13	0	90	Dead	3
Lung and Bronchus	56	Beam radiation	Yes	T3	N2	M0	8070/3: Squamous cell carcinoma, NOS	35-39 years	Male	Right - origin of primary	1	1	49	Alive	60
Lung and Bronchus	56	None/Unknown	No/Unknown	T3	N1	M0	8240/3: Carcinoid tumor, NOS	35-39 years	Male	Left - origin of primary	8	1	55	Alive	60
Lung and Bronchus	56	Beam radiation	No/Unknown	T4	N1	M0	8200/3: Adenoid cystic carcinoma	35-39 years	Female	Left - origin of primary	18	2	42	Untraced	59
Lung and Bronchus	46	Beam radiation	Yes	T4	N2	M0	8012/3: Large cell carcinoma, NOS	35-39 years	Female	Left - origin of primary	9	0	93	Alive	60
Lung and Bronchus	30	None/Unknown	Yes	T2b	N2	M0	8140/3: Adenocarcinoma, NOS	35-39 years	Male	Left - origin of primary	2	1	59	Dead	21
Lung and Bronchus	33	Beam radiation	Yes	T2a	N2	M0	8140/3: Adenocarcinoma, NOS	35-39 years	Male	Left - origin of primary	8	4	31	Untraced	31
Lung and Bronchus	45	Beam radiation	Yes	T3	N2	M0	8070/3: Squamous cell carcinoma, NOS	35-39 years	Male	Right - origin of primary	98	0	120	Dead	37
Lung and Bronchus	33	None/Unknown	No/Unknown	T3	N2	M0	8013/3: Large cell neuroendocrine carcinoma	35-39 years	Male	Right - origin of primary	19	1	55	Untraced	3
Lung and Bronchus	21	None/Unknown	Yes	T4	N1	M0	8140/3: Adenocarcinoma, NOS	35-39 years	Female	Right - origin of primary	17	2	55	Untraced	51
Lung and Bronchus	99	Beam radiation	Yes	T1b	N3	M0	8140/3: Adenocarcinoma, NOS	35-39 years	Female	Right - origin of primary	95	95	30	Dead	12
Lung and Bronchus	33	Beam radiation	Yes	T2a	N2	M0	8249/3: Atypical carcinoid tumor	35-39 years	Male	Right - origin of primary	9	5	45	Untraced	18
Lung and Bronchus	90	Beam radiation	Yes	T3	N2	M0	8140/3: Adenocarcinoma, NOS	35-39 years	Female	Right - origin of primary	95	95	85	Untraced	34
Lung and Bronchus	21	None/Unknown	Yes	T2a	N2	M0	8253/3: Bronchiolo-alveolar carcinoma, mucinous	40-44 years	Male	Left - origin of primary	4	97	35	Dead	5
Lung and Bronchus	33	Beam radiation	Yes	T4	N2	M0	8140/3: Adenocarcinoma, NOS	40-44 years	Female	Right - origin of primary	11	4	18	Alive	60
Lung and Bronchus	33	Beam radiation	Yes	T2a	N2	M0	8140/3: Adenocarcinoma, NOS	40-44 years	Female	Right - origin of primary	5	1	30	Alive	60
Lung and Bronchus	56	None/Unknown	No/Unknown	T4	N0	M0	8070/3: Squamous cell carcinoma, NOS	40-44 years	Male	Right - origin of primary	10	0	122	Dead	5
Lung and Bronchus	33	None/Unknown	Yes	T1a	N2	M0	8140/3: Adenocarcinoma, NOS	40-44 years	Male	Right - origin of primary	11	4	10	Dead	18
Lung and Bronchus	33	None/Unknown	No/Unknown	T2a	N2	M0	8240/3: Carcinoid tumor, NOS	40-44 years	Male	Right - origin of primary	6	1	43	Alive	60
Lung and Bronchus	33	Beam radiation	Yes	T2a	N2	M0	8140/3: Adenocarcinoma, NOS	40-44 years	Male	Left - origin of primary	8	6	16	Untraced	39
Lung and Bronchus	33	Beam radiation	Yes	T1a	N2	M0	8140/3: Adenocarcinoma, NOS	40-44 years	Male	Left - origin of primary	97	95	16	Untraced	55
Lung and Bronchus	33	None/Unknown	Yes	T3	N1	M0	8250/3: Bronchiolo-alveolar adenocarcinoma, NOS	40-44 years	Male	Right - origin of primary	4	2	185	Dead	29
Lung and Bronchus	56	Beam radiation	Yes	T2b	N2	M0	8070/3: Squamous cell carcinoma, NOS	40-44 years	Male	Right - origin of primary	43	18	68	Dead	21
Lung and Bronchus	33	Beam radiation	Yes	T1b	N2	M0	8140/3: Adenocarcinoma, NOS	40-44 years	Female	Right - origin of primary	98	97	30	Untraced	51
Lung and Bronchus	33	Beam radiation	Yes	T2b	N2	M0	8140/3: Adenocarcinoma, NOS	40-44 years	Female	Right - origin of primary	4	0	52	Untraced	57
Lung and Bronchus	56	None/Unknown	Yes	T4	N1	M0	8255/3: Adenocarcinoma with mixed subtypes	40-44 years	Female	Right - origin of primary	30	0	59	Untraced	57
Lung and Bronchus	21	Beam radiation	Yes	T1a	N2	M0	8012/3: Large cell carcinoma, NOS	40-44 years	Female	Left - origin of primary	95	95	10	Dead	41
Lung and Bronchus	20	Beam radiation	Yes	T1b	N2	M0	8140/3: Adenocarcinoma, NOS	40-44 years	Female	Right - origin of primary	25	5	22	Dead	46
Lung and Bronchus	33	None/Unknown	Yes	T2a	N2	M0	8480/3: Mucinous adenocarcinoma	40-44 years	Female	Right - origin of primary	3	1	35	Untraced	51
Lung and Bronchus	33	Beam radiation	Yes	T4	N2	M0	8070/3: Squamous cell carcinoma, NOS	40-44 years	Male	Right - origin of primary	28	1	41	Dead	52
Lung and Bronchus	33	Recommended, unknown if administered	Yes	T2a	N2	M0	8255/3: Adenocarcinoma with mixed subtypes	40-44 years	Female	Left - origin of primary	5	1	24	Untraced	26
Lung and Bronchus	55	None/Unknown	No/Unknown	T4	N0	M0	8240/3: Carcinoid tumor, NOS	40-44 years	Female	Right - origin of primary	20	0	5	Untraced	6
Lung and Bronchus	33	None/Unknown	Yes	T3	N1	M0	8255/3: Adenocarcinoma with mixed subtypes	40-44 years	Female	Right - origin of primary	5	1	18	Dead	21
Lung and Bronchus	56	Beam radiation	Yes	T3	N3	M0	8249/3: Atypical carcinoid tumor	40-44 years	Female	Right - origin of primary	13	7	68	Dead	46
Lung and Bronchus	55	None/Unknown	No/Unknown	T4	N0	M0	8240/3: Carcinoid tumor, NOS	40-44 years	Female	Right - origin of primary	18	0	2	Untraced	18
Lung and Bronchus	33	None/Unknown	No/Unknown	T3	N1	M0	8070/3: Squamous cell carcinoma, NOS	40-44 years	Female	Left - origin of primary	16	4	55	Untraced	44
Lung and Bronchus	33	Beam radiation	No/Unknown	T2a	N2	M0	8012/3: Large cell carcinoma, NOS	40-44 years	Female	Right - origin of primary	11	1	40	Untraced	54
Lung and Bronchus	33	Beam radiation	Yes	T2a	N2	M0	8255/3: Adenocarcinoma with mixed subtypes	40-44 years	Male	Left - origin of primary	8	2	35	Untraced	49
Lung and Bronchus	33	None/Unknown	Yes	T3	N1	M0	8310/3: Clear cell adenocarcinoma, NOS	40-44 years	Female	Left - origin of primary	4	2	40	Alive	60
Lung and Bronchus	33	None/Unknown	Yes	T1a	N2	M0	8550/3: Acinar cell carcinoma	40-44 years	Female	Right - origin of primary	13	3	15	Alive	60
Lung and Bronchus	30	Beam radiation	Yes	T4	N1	M0	8200/3: Adenoid cystic carcinoma	40-44 years	Female	Left - origin of primary	24	5	35	Alive	60
Lung and Bronchus	33	None/Unknown	Yes	T2a	N2	M0	8070/3: Squamous cell carcinoma, NOS	40-44 years	Female	Left - origin of primary	14	2	45	Alive	60
Lung and Bronchus	33	Beam radiation	Yes	T4	N0	M0	8070/3: Squamous cell carcinoma, NOS	40-44 years	Male	Left - origin of primary	6	0	100	Alive	60
Lung and Bronchus	30	None/Unknown	No/Unknown	T4	N0	M0	8240/3: Carcinoid tumor, NOS	40-44 years	Female	Right - origin of primary	30	0	20	Alive	60
Lung and Bronchus	33	None/Unknown	Yes	T2a	N2	M0	8140/3: Adenocarcinoma, NOS	40-44 years	Female	Right - origin of primary	7	1	17	Alive	60
Lung and Bronchus	30	Beam radiation	Yes	T3	N2	M0	8070/3: Squamous cell carcinoma, NOS	40-44 years	Male	Right - origin of primary	16	2	44	Dead	10
Lung and Bronchus	33	None/Unknown	Yes	T2a	N2	M0	8140/3: Adenocarcinoma, NOS	40-44 years	Female	Left - origin of primary	6	1	32	Alive	60
Lung and Bronchus	33	None/Unknown	No/Unknown	T2a	N2	M0	8240/3: Carcinoid tumor, NOS	40-44 years	Female	Right - origin of primary	24	8	45	Untraced	32
Lung and Bronchus	33	Beam radiation	Yes	T3	N2	M0	8140/3: Adenocarcinoma, NOS	40-44 years	Male	Right - origin of primary	11	3	100	Dead	28
Lung and Bronchus	56	Beam radiation	Yes	T3	N2	M0	8070/3: Squamous cell carcinoma, NOS	40-44 years	Male	Left - origin of primary	3	95	90	Alive	60
Lung and Bronchus	21	None/Unknown	Yes	T4	N2	M0	8550/3: Acinar cell carcinoma	40-44 years	Female	Right - origin of primary	95	95	37	Untraced	37
Lung and Bronchus	56	Beam radiation	Yes	T3	N2	M0	8070/3: Squamous cell carcinoma, NOS	40-44 years	Male	Right - origin of primary	19	2	76	Dead	11
Lung and Bronchus	22	Beam radiation	Yes	T1a	N2	M0	8140/3: Adenocarcinoma, NOS	40-44 years	Female	Left - origin of primary	6	1	14	Untraced	40
Lung and Bronchus	33	Recommended, unknown if administered	Yes	T2a	N2	M0	8022/3: Pleomorphic carcinoma	40-44 years	Male	Right - origin of primary	17	4	18	Dead	53
Lung and Bronchus	33	None/Unknown	Yes	T2a	N2	M0	8140/3: Adenocarcinoma, NOS	40-44 years	Female	Left - origin of primary	25	3	45	Untraced	38
Lung and Bronchus	21	None/Unknown	No/Unknown	T4	N1	M0	8240/3: Carcinoid tumor, NOS	40-44 years	Female	Right - origin of primary	7	1	999	Alive	60
Lung and Bronchus	30	None/Unknown	Yes	T2a	N2	M0	8140/3: Adenocarcinoma, NOS	40-44 years	Female	Left - origin of primary	14	1	45	Untraced	49
Lung and Bronchus	33	None/Unknown	No/Unknown	T2b	N2	M0	8246/3: Neuroendocrine carcinoma, NOS	40-44 years	Male	Left - origin of primary	11	2	70	Untraced	52
Lung and Bronchus	56	None/Unknown	No/Unknown	T2a	N2	M0	8140/3: Adenocarcinoma, NOS	40-44 years	Male	Left - origin of primary	14	1	50	Dead	11
Lung and Bronchus	33	None/Unknown	Yes	T3	N1	M0	8140/3: Adenocarcinoma, NOS	40-44 years	Female	Left - origin of primary	14	1	65	Alive	60
Lung and Bronchus	12	Beam radiation	Yes	T2a	N2	M0	8070/3: Squamous cell carcinoma, NOS	40-44 years	Male	Left - origin of primary	15	3	36	Dead	33
Lung and Bronchus	33	None/Unknown	Yes	T3	N1	M0	8071/3: Squamous cell carcinoma, keratinizing, NOS	40-44 years	Male	Right - origin of primary	19	2	43	Alive	60
Lung and Bronchus	33	Beam radiation	Yes	T2a	N2	M0	8323/3: Mixed cell adenocarcinoma	40-44 years	Female	Right - origin of primary	36	2	23	Alive	60
Lung and Bronchus	33	Beam radiation	Yes	T3	N2	M0	8070/3: Squamous cell carcinoma, NOS	40-44 years	Male	Right - origin of primary	14	95	95	Alive	60
Lung and Bronchus	33	Beam radiation	Yes	T1b	N2	M0	8140/3: Adenocarcinoma, NOS	40-44 years	Female	Right - origin of primary	8	3	29	Dead	29
Lung and Bronchus	33	Beam radiation	Yes	T1a	N2	M0	8140/3: Adenocarcinoma, NOS	40-44 years	Female	Right - origin of primary	6	6	17	Dead	21
Lung and Bronchus	22	Beam radiation	Yes	T4	N2	M0	8255/3: Adenocarcinoma with mixed subtypes	40-44 years	Female	Right - origin of primary	13	0	82	Untraced	35
Lung and Bronchus	56	None/Unknown	Yes	T2a	N2	M0	8070/3: Squamous cell carcinoma, NOS	40-44 years	Male	Left - origin of primary	24	4	41	Dead	42
Lung and Bronchus	33	None/Unknown	Yes	T2a	N2	M0	8140/3: Adenocarcinoma, NOS	40-44 years	Male	Left - origin of primary	3	3	31	Dead	35
Lung and Bronchus	21	Beam radiation	Yes	T3	N3	M0	8140/3: Adenocarcinoma, NOS	40-44 years	Male	Left - origin of primary	4	0	40	Dead	19
Lung and Bronchus	33	Beam radiation	Yes	T1a	N2	M0	8140/3: Adenocarcinoma, NOS	40-44 years	Female	Right - origin of primary	5	5	20	Dead	24
Lung and Bronchus	56	Beam radiation	Yes	T2a	N2	M0	8123/3: Basaloid carcinoma	40-44 years	Female	Right - origin of primary	19	1	25	Dead	21
Lung and Bronchus	30	Beam radiation	Yes	T3	N1	M0	8140/3: Adenocarcinoma, NOS	40-44 years	Male	Left - origin of primary	10	0	56	Alive	60
Lung and Bronchus	33	None/Unknown	Yes	T3	N2	M0	8000/3: Neoplasm, malignant	40-44 years	Male	Left - origin of primary	0	98	82	Alive	60
Lung and Bronchus	33	Beam radiation	Yes	T2a	N2	M0	8140/3: Adenocarcinoma, NOS	40-44 years	Female	Right - origin of primary	17	2	50	Dead	45
Lung and Bronchus	33	None/Unknown	No/Unknown	T2a	N2	M0	8140/3: Adenocarcinoma, NOS	40-44 years	Female	Right - origin of primary	23	11	17	Untraced	2
Lung and Bronchus	33	None/Unknown	Yes	T4	N0	M0	8071/3: Squamous cell carcinoma, keratinizing, NOS	40-44 years	Female	Right - origin of primary	3	0	999	Dead	49
Lung and Bronchus	33	Beam radiation	Yes	T2a	N2	M0	8140/3: Adenocarcinoma, NOS	40-44 years	Female	Right - origin of primary	7	5	34	Dead	13
Lung and Bronchus	21	Beam radiation	Yes	T1a	N2	M0	8249/3: Atypical carcinoid tumor	40-44 years	Female	Left - origin of primary	5	4	12	Dead	27
Lung and Bronchus	56	Beam radiation	Yes	T4	N0	M0	8071/3: Squamous cell carcinoma, keratinizing, NOS	40-44 years	Male	Left - origin of primary	9	0	41	Alive	60
Lung and Bronchus	56	None/Unknown	Yes	T4	N2	M0	8140/3: Adenocarcinoma, NOS	40-44 years	Female	Left - origin of primary	21	7	82	Dead	11
Lung and Bronchus	33	None/Unknown	Yes	T3	N1	M0	8071/3: Squamous cell carcinoma, keratinizing, NOS	40-44 years	Female	Left - origin of primary	98	97	40	Alive	60
Lung and Bronchus	33	None/Unknown	Yes	T2b	N2	M0	8140/3: Adenocarcinoma, NOS	40-44 years	Female	Left - origin of primary	14	6	58	Dead	23
Lung and Bronchus	33	None/Unknown	Yes	T1b	N2	M0	8140/3: Adenocarcinoma, NOS	40-44 years	Female	Right - origin of primary	15	2	22	Untraced	44
Lung and Bronchus	33	Beam radiation	Yes	T3	N2	M0	8480/3: Mucinous adenocarcinoma	40-44 years	Female	Left - origin of primary	18	17	35	Untraced	29
Lung and Bronchus	66	None/Unknown	No/Unknown	T3	N1	M0	8140/3: Adenocarcinoma, NOS	40-44 years	Male	Right - origin of primary	9	2	112	Untraced	40
Lung and Bronchus	33	Beam radiation	Yes	T2a	N2	M0	8140/3: Adenocarcinoma, NOS	40-44 years	Female	Right - origin of primary	4	3	33	Untraced	36
Lung and Bronchus	33	Beam radiation	Yes	T3	N2	M0	8140/3: Adenocarcinoma, NOS	40-44 years	Female	Right - origin of primary	9	2	74	Alive	60
Lung and Bronchus	55	None/Unknown	Yes	T2b	N2	M0	8140/3: Adenocarcinoma, NOS	40-44 years	Female	Left - origin of primary	12	9	70	Dead	13
Lung and Bronchus	33	Beam radiation	Yes	T2a	N2	M0	8550/3: Acinar cell carcinoma	40-44 years	Female	Right - origin of primary	38	13	35	Untraced	35
Lung and Bronchus	56	Beam radiation	Yes	T3	N1	M0	8070/3: Squamous cell carcinoma, NOS	40-44 years	Male	Right - origin of primary	17	4	50	Untraced	28
Lung and Bronchus	30	None/Unknown	No/Unknown	T3	N1	M0	8249/3: Atypical carcinoid tumor	40-44 years	Female	Right - origin of primary	3	2	20	Dead	19
Lung and Bronchus	33	None/Unknown	Yes	T3	N2	M0	8050/3: Papillary carcinoma, NOS	40-44 years	Male	Right - origin of primary	13	1	68	Dead	29
Lung and Bronchus	33	None/Unknown	Yes	T2a	N2	M0	8140/3: Adenocarcinoma, NOS	40-44 years	Female	Right - origin of primary	13	1	35	Untraced	5
Lung and Bronchus	33	Beam radiation	Yes	T1b	N2	M0	8140/3: Adenocarcinoma, NOS	40-44 years	Female	Left - origin of primary	11	0	24	Untraced	40
Lung and Bronchus	33	Beam radiation	Yes	T1a	N2	M0	8140/3: Adenocarcinoma, NOS	40-44 years	Female	Right - origin of primary	38	10	16	Alive	60
Lung and Bronchus	33	Beam radiation	Yes	T1a	N2	M0	8140/3: Adenocarcinoma, NOS	45-49 years	Female	Left - origin of primary	1	1	18	Dead	8
Lung and Bronchus	21	Beam radiation	Yes	T4	N0	M0	8140/3: Adenocarcinoma, NOS	45-49 years	Male	Right - origin of primary	96	0	12	Dead	5
Lung and Bronchus	45	None/Unknown	No/Unknown	T1b	N2	M0	8140/3: Adenocarcinoma, NOS	45-49 years	Male	Right - origin of primary	3	3	25	Dead	3
Lung and Bronchus	30	Beam radiation	Yes	T1a	N2	M0	8070/3: Squamous cell carcinoma, NOS	45-49 years	Male	Right - origin of primary	6	1	18	Untraced	52
Lung and Bronchus	33	None/Unknown	No/Unknown	T4	N0	M0	8140/3: Adenocarcinoma, NOS	45-49 years	Female	Left - origin of primary	6	0	16	Alive	60
Lung and Bronchus	66	Beam radiation	Yes	T3	N2	M0	8070/3: Squamous cell carcinoma, NOS	45-49 years	Male	Right - origin of primary	19	0	94	Dead	7
Lung and Bronchus	33	Beam radiation	Yes	T4	N0	M0	8140/3: Adenocarcinoma, NOS	45-49 years	Male	Left - origin of primary	15	0	44	Dead	42
Lung and Bronchus	33	None/Unknown	Yes	T3	N1	M0	8140/3: Adenocarcinoma, NOS	45-49 years	Male	Right - origin of primary	6	1	30	Untraced	32
Lung and Bronchus	45	None/Unknown	No/Unknown	T4	N0	M0	8240/3: Carcinoid tumor, NOS	45-49 years	Female	Right - origin of primary	19	0	20	Untraced	51
Lung and Bronchus	33	Beam radiation	Yes	T3	N1	M0	8070/3: Squamous cell carcinoma, NOS	45-49 years	Female	Right - origin of primary	7	1	58	Untraced	35
Lung and Bronchus	56	None/Unknown	No/Unknown	T4	N1	M0	8140/3: Adenocarcinoma, NOS	45-49 years	Female	Left - origin of primary	11	7	20	Dead	4
Lung and Bronchus	33	None/Unknown	Yes	T4	N1	M0	8140/3: Adenocarcinoma, NOS	45-49 years	Female	Right - origin of primary	33	1	35	Dead	11
Lung and Bronchus	33	Beam radiation	No/Unknown	T1a	N2	M0	8550/3: Acinar cell carcinoma	45-49 years	Female	Right - origin of primary	15	4	16	Untraced	30
Lung and Bronchus	46	Beam radiation	No/Unknown	T3	N2	M0	8070/3: Squamous cell carcinoma, NOS	45-49 years	Male	Left - origin of primary	16	8	80	Dead	14
Lung and Bronchus	33	Beam radiation	Yes	T2a	N2	M0	8140/3: Adenocarcinoma, NOS	45-49 years	Male	Right - origin of primary	49	16	28	Dead	24
Lung and Bronchus	33	Beam radiation	Yes	T1b	N2	M0	8255/3: Adenocarcinoma with mixed subtypes	45-49 years	Female	Right - origin of primary	4	3	30	Untraced	27
Lung and Bronchus	56	None/Unknown	Yes	T4	N0	M0	8046/3: Non-small cell carcinoma	45-49 years	Male	Left - origin of primary	15	0	60	Dead	49
Lung and Bronchus	33	Beam radiation	Yes	T3	N2	M0	8140/3: Adenocarcinoma, NOS	45-49 years	Male	Right - origin of primary	12	1	40	Untraced	37
Lung and Bronchus	33	None/Unknown	Yes	T2b	N2	M0	8070/3: Squamous cell carcinoma, NOS	45-49 years	Male	Right - origin of primary	8	2	68	Dead	31
Lung and Bronchus	33	Beam radiation	Yes	T2a	N2	M0	8480/3: Mucinous adenocarcinoma	45-49 years	Female	Right - origin of primary	21	4	32	Alive	60
Lung and Bronchus	45	Beam radiation	Yes	T4	N2	M0	8140/3: Adenocarcinoma, NOS	45-49 years	Female	Right - origin of primary	18	11	20	Dead	17
Lung and Bronchus	33	Beam radiation	Yes	T2a	N2	M0	8140/3: Adenocarcinoma, NOS	45-49 years	Female	Left - origin of primary	29	0	28	Alive	60
Lung and Bronchus	33	Beam radiation	Yes	T3	N1	M0	8140/3: Adenocarcinoma, NOS	45-49 years	Male	Left - origin of primary	5	0	64	Untraced	39
Lung and Bronchus	33	Beam radiation	Yes	T4	N3	M0	8140/3: Adenocarcinoma, NOS	45-49 years	Female	Left - origin of primary	0	98	35	Dead	24
Lung and Bronchus	33	None/Unknown	No/Unknown	T2a	N2	M0	8240/3: Carcinoid tumor, NOS	45-49 years	Male	Left - origin of primary	5	2	36	Alive	60
Lung and Bronchus	33	None/Unknown	Yes	T2b	N2	M0	8140/3: Adenocarcinoma, NOS	45-49 years	Female	Right - origin of primary	12	2	9	Untraced	33
Lung and Bronchus	33	Beam radiation	Yes	T4	N2	M0	8070/3: Squamous cell carcinoma, NOS	45-49 years	Male	Right - origin of primary	28	0	60	Dead	23
Lung and Bronchus	33	Beam radiation	Yes	T2a	N2	M0	8046/3: Non-small cell carcinoma	45-49 years	Female	Right - origin of primary	3	0	50	Alive	60
Lung and Bronchus	30	None/Unknown	No/Unknown	T4	N0	M0	8140/3: Adenocarcinoma, NOS	45-49 years	Female	Left - origin of primary	6	0	40	Alive	60
Lung and Bronchus	33	None/Unknown	Yes	T3	N1	M0	8255/3: Adenocarcinoma with mixed subtypes	45-49 years	Female	Right - origin of primary	97	2	7	Untraced	35
Lung and Bronchus	30	None/Unknown	Yes	T1a	N2	M0	8140/3: Adenocarcinoma, NOS	45-49 years	Female	Right - origin of primary	3	1	15	Untraced	33
Lung and Bronchus	33	Beam radiation	Yes	T1b	N2	M0	8140/3: Adenocarcinoma, NOS	45-49 years	Female	Right - origin of primary	7	1	25	Alive	60
Lung and Bronchus	56	Beam radiation	No/Unknown	T3	N1	M0	8070/3: Squamous cell carcinoma, NOS	45-49 years	Male	Left - origin of primary	24	3	81	Dead	19
Lung and Bronchus	56	Beam radiation	Yes	T3	N2	M0	8480/3: Mucinous adenocarcinoma	45-49 years	Male	Left - origin of primary	10	3	90	Alive	60
Lung and Bronchus	30	None/Unknown	No/Unknown	T3	N1	M0	8255/3: Adenocarcinoma with mixed subtypes	45-49 years	Female	Right - origin of primary	7	1	18	Untraced	40
Lung and Bronchus	46	None/Unknown	Yes	T3	N2	M0	8480/3: Mucinous adenocarcinoma	45-49 years	Male	Right - origin of primary	34	5	100	Alive	60
Lung and Bronchus	30	Beam radiation	Yes	T2a	N2	M0	8560/3: Adenosquamous carcinoma	45-49 years	Female	Right - origin of primary	13	2	45	Alive	60
Lung and Bronchus	56	None/Unknown	Yes	T4	N0	M0	8070/3: Squamous cell carcinoma, NOS	45-49 years	Male	Left - origin of primary	98	0	55	Dead	23
Lung and Bronchus	21	Beam radiation	Yes	T4	N0	M0	8140/3: Adenocarcinoma, NOS	45-49 years	Female	Right - origin of primary	27	0	22	Alive	60
Lung and Bronchus	33	Beam radiation	Yes	T4	N0	M0	8022/3: Pleomorphic carcinoma	45-49 years	Male	Right - origin of primary	6	0	63	Untraced	28
Lung and Bronchus	56	Beam radiation	Yes	T2b	N3	M0	8140/3: Adenocarcinoma, NOS	45-49 years	Male	Left - origin of primary	13	9	54	Dead	12
Lung and Bronchus	56	None/Unknown	Yes	T3	N2	M0	8070/3: Squamous cell carcinoma, NOS	45-49 years	Male	Left - origin of primary	9	0	57	Untraced	38
Lung and Bronchus	33	Beam radiation	Yes	T3	N2	M0	8070/3: Squamous cell carcinoma, NOS	45-49 years	Male	Right - origin of primary	4	2	37	Untraced	31
Lung and Bronchus	30	None/Unknown	No/Unknown	T3	N1	M0	8070/3: Squamous cell carcinoma, NOS	45-49 years	Male	Right - origin of primary	15	1	90	Untraced	33
Lung and Bronchus	56	None/Unknown	Yes	T3	N2	M0	8140/3: Adenocarcinoma, NOS	45-49 years	Female	Right - origin of primary	25	11	80	Alive	60
Lung and Bronchus	33	None/Unknown	Yes	T3	N1	M0	8140/3: Adenocarcinoma, NOS	45-49 years	Female	Left - origin of primary	15	1	70	Dead	28
Lung and Bronchus	33	Beam radiation	Yes	T1a	N2	M0	8140/3: Adenocarcinoma, NOS	45-49 years	Female	Right - origin of primary	27	6	13	Untraced	29
Lung and Bronchus	33	None/Unknown	No/Unknown	T1a	N2	M0	8140/3: Adenocarcinoma, NOS	45-49 years	Female	Left - origin of primary	11	3	20	Dead	35
Lung and Bronchus	33	Beam radiation	Yes	T3	N2	M0	8046/3: Non-small cell carcinoma	45-49 years	Female	Left - origin of primary	8	1	80	Dead	21
Lung and Bronchus	56	Recommended, unknown if administered	No/Unknown	T2a	N2	M0	8260/3: Papillary adenocarcinoma, NOS	45-49 years	Male	Left - origin of primary	9	6	32	Dead	8
Lung and Bronchus	33	Beam radiation	Yes	T3	N2	M0	8140/3: Adenocarcinoma, NOS	45-49 years	Male	Right - origin of primary	98	97	30	Dead	13
Lung and Bronchus	33	None/Unknown	Yes	T1b	N2	M0	8140/3: Adenocarcinoma, NOS	45-49 years	Female	Right - origin of primary	14	1	28	Untraced	46
Lung and Bronchus	21	None/Unknown	No/Unknown	T4	N0	M0	8140/3: Adenocarcinoma, NOS	45-49 years	Female	Right - origin of primary	1	0	10	Untraced	5
Lung and Bronchus	33	None/Unknown	No/Unknown	T4	N0	M0	8140/3: Adenocarcinoma, NOS	45-49 years	Male	Right - origin of primary	1	0	22	Untraced	58
Lung and Bronchus	33	Beam radiation	Yes	T3	N2	M0	8140/3: Adenocarcinoma, NOS	45-49 years	Female	Left - origin of primary	25	5	9	Alive	60
Lung and Bronchus	56	None/Unknown	Yes	T4	N1	M0	8254/3: Bronchiolo-alveolar carcinoma, mixed mucinous and non-mucinous	45-49 years	Female	Left - origin of primary	8	2	50	Dead	24
Lung and Bronchus	33	None/Unknown	Yes	T2a	N2	M0	8140/3: Adenocarcinoma, NOS	45-49 years	Female	Right - origin of primary	10	1	36	Alive	60
Lung and Bronchus	56	None/Unknown	Yes	T4	N2	M0	8070/3: Squamous cell carcinoma, NOS	45-49 years	Male	Left - origin of primary	37	0	53	Alive	60
Lung and Bronchus	56	Beam radiation	Yes	T4	N1	M0	8140/3: Adenocarcinoma, NOS	45-49 years	Female	Left - origin of primary	24	1	34	Dead	28
Lung and Bronchus	33	None/Unknown	Yes	T1b	N2	M0	8240/3: Carcinoid tumor, NOS	45-49 years	Female	Right - origin of primary	9	2	26	Alive	60
Lung and Bronchus	33	Beam radiation	Yes	T2b	N2	M0	8140/3: Adenocarcinoma, NOS	45-49 years	Female	Left - origin of primary	8	2	64	Dead	50
Lung and Bronchus	33	None/Unknown	Yes	T4	N0	M0	8140/3: Adenocarcinoma, NOS	45-49 years	Female	Right - origin of primary	8	0	150	Dead	9
Lung and Bronchus	56	None/Unknown	Yes	T4	N1	M0	8070/3: Squamous cell carcinoma, NOS	45-49 years	Male	Right - origin of primary	20	1	80	Untraced	44
Lung and Bronchus	56	None/Unknown	No/Unknown	T3	N2	M0	8240/3: Carcinoid tumor, NOS	45-49 years	Female	Right - origin of primary	14	1	65	Untraced	46
Lung and Bronchus	33	None/Unknown	Yes	T3	N1	M0	8255/3: Adenocarcinoma with mixed subtypes	45-49 years	Female	Left - origin of primary	11	2	75	Alive	60
Lung and Bronchus	33	None/Unknown	No/Unknown	T2a	N2	M0	8240/3: Carcinoid tumor, NOS	45-49 years	Female	Left - origin of primary	6	1	25	Alive	60
Lung and Bronchus	33	Beam radiation	Yes	T1a	N2	M0	8140/3: Adenocarcinoma, NOS	45-49 years	Male	Left - origin of primary	10	8	15	Dead	50
Lung and Bronchus	33	Beam radiation	No/Unknown	T4	N1	M0	8480/3: Mucinous adenocarcinoma	45-49 years	Male	Right - origin of primary	15	1	38	Dead	24
Lung and Bronchus	33	Beam radiation	Yes	T4	N2	M0	8046/3: Non-small cell carcinoma	45-49 years	Male	Right - origin of primary	15	0	75	Dead	14
Lung and Bronchus	15	Beam radiation	No/Unknown	T2a	N2	M0	8140/3: Adenocarcinoma, NOS	45-49 years	Female	Left - origin of primary	4	1	50	Dead	33
Lung and Bronchus	56	None/Unknown	Yes	T4	N0	M0	8140/3: Adenocarcinoma, NOS	45-49 years	Female	Left - origin of primary	20	0	95	Untraced	31
Lung and Bronchus	56	Beam radiation	Yes	T3	N1	M0	8013/3: Large cell neuroendocrine carcinoma	45-49 years	Male	Left - origin of primary	6	2	73	Dead	14
Lung and Bronchus	33	Beam radiation	Yes	T2a	N2	M0	8140/3: Adenocarcinoma, NOS	45-49 years	Male	Right - origin of primary	98	1	33	Dead	20
Lung and Bronchus	33	None/Unknown	Yes	T3	N1	M0	8140/3: Adenocarcinoma, NOS	45-49 years	Female	Left - origin of primary	20	1	82	Dead	10
Lung and Bronchus	56	None/Unknown	No/Unknown	T4	N0	M0	8070/3: Squamous cell carcinoma, NOS	45-49 years	Female	Left - origin of primary	97	0	40	Dead	1
Lung and Bronchus	21	None/Unknown	No/Unknown	T3	N2	M0	8980/3: Carcinosarcoma, NOS	45-49 years	Female	Right - origin of primary	11	1	125	Dead	2
Lung and Bronchus	33	None/Unknown	Yes	T4	N2	M0	8140/3: Adenocarcinoma, NOS	45-49 years	Female	Right - origin of primary	25	8	20	Dead	31
Lung and Bronchus	55	Recommended, unknown if administered	Yes	T4	N0	M0	8012/3: Large cell carcinoma, NOS	45-49 years	Male	Right - origin of primary	10	0	72	Alive	60
Lung and Bronchus	33	None/Unknown	Yes	T3	N2	M0	8070/3: Squamous cell carcinoma, NOS	45-49 years	Male	Right - origin of primary	4	1	991	Alive	60
Lung and Bronchus	33	None/Unknown	No/Unknown	T3	N1	M0	8140/3: Adenocarcinoma, NOS	45-49 years	Male	Right - origin of primary	8	1	23	Untraced	57
Lung and Bronchus	33	None/Unknown	Yes	T3	N1	M0	8140/3: Adenocarcinoma, NOS	45-49 years	Female	Left - origin of primary	17	1	30	Alive	60
Lung and Bronchus	33	Beam radiation	Yes	T2a	N2	M0	8140/3: Adenocarcinoma, NOS	45-49 years	Male	Right - origin of primary	16	3	31	Alive	60
Lung and Bronchus	56	Beam radiation	Yes	T3	N2	M0	8550/3: Acinar cell carcinoma	45-49 years	Female	Right - origin of primary	26	7	110	Dead	16
Lung and Bronchus	33	Beam radiation	Yes	T3	N2	M0	8070/3: Squamous cell carcinoma, NOS	45-49 years	Male	Left - origin of primary	98	2	93	Alive	60
Lung and Bronchus	46	Beam radiation	Yes	T4	N2	M0	8140/3: Adenocarcinoma, NOS	45-49 years	Female	Left - origin of primary	11	0	72	Alive	60
Lung and Bronchus	33	Beam radiation	Yes	T4	N0	M0	8140/3: Adenocarcinoma, NOS	45-49 years	Female	Left - origin of primary	17	0	46	Alive	60
Lung and Bronchus	33	Beam radiation	Yes	T1b	N2	M0	8550/3: Acinar cell carcinoma	45-49 years	Male	Left - origin of primary	12	3	30	Dead	54
Lung and Bronchus	70	Beam radiation	No/Unknown	T4	N2	M0	8071/3: Squamous cell carcinoma, keratinizing, NOS	45-49 years	Male	Left - origin of primary	15	11	55	Dead	8
Lung and Bronchus	22	None/Unknown	Yes	T1a	N2	M0	8481/3: Mucin-producing adenocarcinoma	45-49 years	Male	Right - origin of primary	97	2	15	Dead	15
Lung and Bronchus	33	Beam radiation	Yes	T3	N2	M0	8140/3: Adenocarcinoma, NOS	45-49 years	Female	Right - origin of primary	15	8	103	Alive	60
Lung and Bronchus	33	Beam radiation	Yes	T4	N0	M0	8140/3: Adenocarcinoma, NOS	45-49 years	Female	Right - origin of primary	98	0	27	Dead	43
Lung and Bronchus	30	None/Unknown	Yes	T2b	N2	M0	8140/3: Adenocarcinoma, NOS	45-49 years	Female	Left - origin of primary	5	1	65	Alive	60
Lung and Bronchus	33	None/Unknown	Yes	T3	N1	M0	8140/3: Adenocarcinoma, NOS	45-49 years	Male	Right - origin of primary	23	3	100	Untraced	50
Lung and Bronchus	33	Beam radiation	Yes	T2b	N3	M0	8140/3: Adenocarcinoma, NOS	45-49 years	Female	Right - origin of primary	6	4	60	Dead	11
Lung and Bronchus	70	Beam radiation	Yes	T2b	N2	M0	8070/3: Squamous cell carcinoma, NOS	45-49 years	Male	Right - origin of primary	23	3	60	Dead	8
Lung and Bronchus	33	None/Unknown	Yes	T2a	N2	M0	8140/3: Adenocarcinoma, NOS	45-49 years	Female	Right - origin of primary	21	3	43	Alive	60
Lung and Bronchus	33	None/Unknown	Yes	T2a	N2	M0	8070/3: Squamous cell carcinoma, NOS	45-49 years	Female	Right - origin of primary	7	1	24	Dead	39
Lung and Bronchus	33	Beam radiation	Yes	T1b	N3	M0	8140/3: Adenocarcinoma, NOS	45-49 years	Female	Right - origin of primary	7	0	28	Alive	60
Lung and Bronchus	33	Beam radiation	Yes	T2b	N2	M0	8140/3: Adenocarcinoma, NOS	45-49 years	Female	Right - origin of primary	0	98	68	Dead	17
Lung and Bronchus	45	Recommended, unknown if administered	Yes	T1b	N2	M0	8140/3: Adenocarcinoma, NOS	45-49 years	Female	Right - origin of primary	58	5	26	Untraced	50
Lung and Bronchus	33	None/Unknown	Yes	T1b	N2	M0	8070/3: Squamous cell carcinoma, NOS	45-49 years	Male	Right - origin of primary	20	1	25	Alive	60
Lung and Bronchus	45	Beam radiation	Yes	T4	N2	M0	8255/3: Adenocarcinoma with mixed subtypes	45-49 years	Male	Right - origin of primary	37	6	122	Dead	21
Lung and Bronchus	56	None/Unknown	Yes	T3	N1	M0	8140/3: Adenocarcinoma, NOS	45-49 years	Male	Right - origin of primary	31	3	109	Dead	58
Lung and Bronchus	65	None/Unknown	Yes	T2a	N2	M0	8070/3: Squamous cell carcinoma, NOS	45-49 years	Male	Right - origin of primary	26	7	35	Dead	43
Lung and Bronchus	56	Beam radiation	Yes	T2a	N2	M0	8046/3: Non-small cell carcinoma	45-49 years	Male	Left - origin of primary	36	0	35	Dead	22
Lung and Bronchus	33	None/Unknown	Yes	T2a	N2	M0	8560/3: Adenosquamous carcinoma	45-49 years	Male	Right - origin of primary	12	2	45	Dead	39
Lung and Bronchus	56	None/Unknown	No/Unknown	T2a	N2	M0	8082/3: Lymphoepithelial carcinoma	45-49 years	Male	Right - origin of primary	97	1	20	Alive	60
Lung and Bronchus	21	None/Unknown	No/Unknown	T4	N1	M0	8140/3: Adenocarcinoma, NOS	45-49 years	Female	Left - origin of primary	3	1	27	Untraced	1
Lung and Bronchus	47	None/Unknown	Yes	T4	N2	M0	8140/3: Adenocarcinoma, NOS	45-49 years	Male	Left - origin of primary	0	98	999	Alive	60
Lung and Bronchus	56	Beam radiation	Yes	T2a	N2	M0	8070/3: Squamous cell carcinoma, NOS	45-49 years	Male	Right - origin of primary	12	8	10	Alive	60
Lung and Bronchus	33	None/Unknown	No/Unknown	T4	N0	M0	8255/3: Adenocarcinoma with mixed subtypes	45-49 years	Female	Right - origin of primary	5	0	9	Untraced	45
Lung and Bronchus	33	None/Unknown	Yes	T2a	N2	M0	8140/3: Adenocarcinoma, NOS	45-49 years	Male	Left - origin of primary	19	1	22	Dead	30
Lung and Bronchus	56	None/Unknown	No/Unknown	T2a	N2	M0	8560/3: Adenosquamous carcinoma	45-49 years	Female	Left - origin of primary	5	3	45	Alive	60
Lung and Bronchus	56	None/Unknown	Yes	T2b	N2	M0	8070/3: Squamous cell carcinoma, NOS	45-49 years	Male	Right - origin of primary	18	2	70	Alive	60
Lung and Bronchus	33	None/Unknown	Yes	T4	N1	M0	8140/3: Adenocarcinoma, NOS	45-49 years	Male	Left - origin of primary	14	1	20	Alive	60
Lung and Bronchus	33	Beam radiation	No/Unknown	T3	N1	M0	8140/3: Adenocarcinoma, NOS	45-49 years	Female	Right - origin of primary	11	1	86	Alive	60
Lung and Bronchus	21	Beam radiation	Yes	T4	N1	M0	8140/3: Adenocarcinoma, NOS	45-49 years	Female	Right - origin of primary	97	95	28	Alive	60
Lung and Bronchus	33	Beam radiation	Yes	T3	N2	M0	8560/3: Adenosquamous carcinoma	45-49 years	Male	Left - origin of primary	11	3	70	Dead	12
Lung and Bronchus	33	Beam radiation	Yes	T1b	N2	M0	8140/3: Adenocarcinoma, NOS	45-49 years	Female	Right - origin of primary	15	3	26	Alive	60
Lung and Bronchus	33	Beam radiation	Yes	T2a	N2	M0	8255/3: Adenocarcinoma with mixed subtypes	45-49 years	Female	Left - origin of primary	4	3	45	Dead	28
Lung and Bronchus	45	Beam radiation	Yes	T2a	N2	M0	8070/3: Squamous cell carcinoma, NOS	45-49 years	Male	Right - origin of primary	21	12	44	Untraced	34
Lung and Bronchus	33	None/Unknown	No/Unknown	T1b	N2	M0	8140/3: Adenocarcinoma, NOS	45-49 years	Female	Right - origin of primary	12	1	27	Untraced	35
Lung and Bronchus	33	Beam radiation	Yes	T1b	N2	M0	8140/3: Adenocarcinoma, NOS	45-49 years	Female	Right - origin of primary	12	1	27	Untraced	9
Lung and Bronchus	56	None/Unknown	Yes	T1a	N2	M0	8140/3: Adenocarcinoma, NOS	45-49 years	Male	Right - origin of primary	18	3	16	Alive	60
Lung and Bronchus	56	None/Unknown	Yes	T4	N2	M0	8480/3: Mucinous adenocarcinoma	45-49 years	Female	Right - origin of primary	15	14	60	Dead	9
Lung and Bronchus	33	Beam radiation	Yes	T3	N1	M0	8046/3: Non-small cell carcinoma	45-49 years	Male	Right - origin of primary	1	0	73	Alive	60
Lung and Bronchus	33	None/Unknown	No/Unknown	T2a	N2	M0	8240/3: Carcinoid tumor, NOS	45-49 years	Female	Left - origin of primary	8	2	30	Untraced	41
Lung and Bronchus	30	None/Unknown	Yes	T2a	N2	M0	8070/3: Squamous cell carcinoma, NOS	45-49 years	Female	Right - origin of primary	4	1	50	Untraced	48
Lung and Bronchus	33	None/Unknown	Yes	T4	N0	M0	8070/3: Squamous cell carcinoma, NOS	45-49 years	Male	Right - origin of primary	7	0	86	Untraced	41
Lung and Bronchus	33	None/Unknown	Yes	T2a	N2	M0	8260/3: Papillary adenocarcinoma, NOS	45-49 years	Female	Left - origin of primary	14	1	18	Untraced	45
Lung and Bronchus	56	None/Unknown	No/Unknown	T3	N1	M0	8070/3: Squamous cell carcinoma, NOS	45-49 years	Male	Right - origin of primary	18	3	51	Untraced	18
Lung and Bronchus	33	None/Unknown	No/Unknown	T1a	N2	M0	8140/3: Adenocarcinoma, NOS	45-49 years	Female	Left - origin of primary	8	2	15	Untraced	26
Lung and Bronchus	45	None/Unknown	Yes	T4	N2	M0	8070/3: Squamous cell carcinoma, NOS	45-49 years	Male	Right - origin of primary	95	95	33	Alive	60
Lung and Bronchus	56	None/Unknown	Yes	T3	N2	M0	8140/3: Adenocarcinoma, NOS	45-49 years	Male	Right - origin of primary	20	5	90	Dead	8
Lung and Bronchus	33	Beam radiation	Yes	T1a	N2	M0	8140/3: Adenocarcinoma, NOS	45-49 years	Female	Left - origin of primary	11	2	12	Dead	34
Lung and Bronchus	56	None/Unknown	Yes	T1b	N2	M0	8140/3: Adenocarcinoma, NOS	45-49 years	Female	Left - origin of primary	17	2	26	Dead	14
Lung and Bronchus	33	None/Unknown	No/Unknown	T1a	N2	M0	8253/3: Bronchiolo-alveolar carcinoma, mucinous	45-49 years	Female	Left - origin of primary	4	2	16	Dead	36
Lung and Bronchus	33	Beam radiation	Yes	T3	N1	M0	8140/3: Adenocarcinoma, NOS	45-49 years	Female	Right - origin of primary	11	2	40	Dead	15
Lung and Bronchus	21	Beam radiation	Yes	T1NOS	N2	M0	8246/3: Neuroendocrine carcinoma, NOS	45-49 years	Female	Right - origin of primary	97	97	6	Alive	60
Lung and Bronchus	56	None/Unknown	Yes	T4	N1	M0	8071/3: Squamous cell carcinoma, keratinizing, NOS	45-49 years	Female	Left - origin of primary	14	6	40	Untraced	60
Lung and Bronchus	56	Beam radiation	Yes	T2a	N2	M0	8140/3: Adenocarcinoma, NOS	45-49 years	Female	Right - origin of primary	10	1	43	Alive	60
Lung and Bronchus	33	Beam radiation	Yes	T2a	N2	M0	8140/3: Adenocarcinoma, NOS	45-49 years	Female	Left - origin of primary	13	10	40	Alive	60
Lung and Bronchus	56	Beam radiation	Yes	T3	N2	M0	8140/3: Adenocarcinoma, NOS	45-49 years	Male	Left - origin of primary	8	0	86	Dead	12
Lung and Bronchus	30	Beam radiation	Yes	T1a	N2	M0	8140/3: Adenocarcinoma, NOS	45-49 years	Female	Right - origin of primary	3	2	15	Dead	12
Lung and Bronchus	33	Beam radiation	Yes	T2a	N2	M0	8140/3: Adenocarcinoma, NOS	45-49 years	Female	Right - origin of primary	0	98	15	Alive	60
Lung and Bronchus	33	Beam radiation	Yes	T2a	N2	M0	8070/3: Squamous cell carcinoma, NOS	45-49 years	Male	Right - origin of primary	11	3	35	Alive	60
Lung and Bronchus	33	Beam radiation	Yes	T2a	N2	M0	8140/3: Adenocarcinoma, NOS	45-49 years	Male	Left - origin of primary	3	1	35	Alive	60
Lung and Bronchus	21	Beam radiation	Yes	T1a	N3	M0	8550/3: Acinar cell carcinoma	45-49 years	Female	Right - origin of primary	4	2	13	Alive	60
Lung and Bronchus	33	Beam radiation	Yes	T2a	N2	M0	8046/3: Non-small cell carcinoma	45-49 years	Female	Right - origin of primary	9	1	35	Alive	60
Lung and Bronchus	33	None/Unknown	Yes	T1b	N2	M0	8140/3: Adenocarcinoma, NOS	45-49 years	Female	Left - origin of primary	8	0	22	Alive	60
Lung and Bronchus	33	None/Unknown	Yes	T2a	N2	M0	8560/3: Adenosquamous carcinoma	45-49 years	Female	Right - origin of primary	5	1	22	Dead	20
Lung and Bronchus	33	None/Unknown	Yes	T2a	N2	M0	8140/3: Adenocarcinoma, NOS	45-49 years	Female	Right - origin of primary	6	0	34	Dead	59
Lung and Bronchus	33	Beam radiation	Yes	T4	N2	M0	8070/3: Squamous cell carcinoma, NOS	45-49 years	Male	Right - origin of primary	40	0	64	Alive	60
Lung and Bronchus	33	Beam radiation	Yes	T3	N1	M0	8140/3: Adenocarcinoma, NOS	45-49 years	Female	Right - origin of primary	0	98	60	Dead	32
Lung and Bronchus	33	Beam radiation	Yes	T3	N2	M0	8140/3: Adenocarcinoma, NOS	45-49 years	Female	Left - origin of primary	15	12	80	Dead	26
Lung and Bronchus	56	None/Unknown	No/Unknown	T4	N1	M0	8072/3: Squamous cell carcinoma, large cell, nonkeratinizing, NOS	45-49 years	Male	Right - origin of primary	98	3	65	Untraced	5
Lung and Bronchus	33	None/Unknown	No/Unknown	T1b	N2	M0	8140/3: Adenocarcinoma, NOS	45-49 years	Male	Right - origin of primary	9	1	24	Dead	21
Lung and Bronchus	33	None/Unknown	Yes	T3	N2	M0	8140/3: Adenocarcinoma, NOS	45-49 years	Female	Right - origin of primary	10	2	23	Dead	27
Lung and Bronchus	30	Beam radiation	Yes	T2a	N2	M0	8255/3: Adenocarcinoma with mixed subtypes	45-49 years	Female	Left - origin of primary	9	3	50	Untraced	33
Lung and Bronchus	33	Beam radiation	Yes	T1b	N2	M0	8140/3: Adenocarcinoma, NOS	45-49 years	Male	Left - origin of primary	15	3	28	Alive	60
Lung and Bronchus	33	None/Unknown	Yes	T2a	N2	M0	8260/3: Papillary adenocarcinoma, NOS	45-49 years	Female	Right - origin of primary	15	0	40	Untraced	38
Lung and Bronchus	20	Beam radiation	Yes	T4	N2	M0	8046/3: Non-small cell carcinoma	45-49 years	Female	Right - origin of primary	95	95	999	Alive	60
Lung and Bronchus	33	Beam radiation	Yes	T2b	N2	M0	8070/3: Squamous cell carcinoma, NOS	45-49 years	Male	Right - origin of primary	19	1	60	Untraced	43
Lung and Bronchus	33	None/Unknown	No/Unknown	T4	N0	M0	8140/3: Adenocarcinoma, NOS	45-49 years	Female	Right - origin of primary	22	0	22	Dead	35
Lung and Bronchus	56	None/Unknown	No/Unknown	T3	N1	M0	8240/3: Carcinoid tumor, NOS	45-49 years	Female	Right - origin of primary	19	1	40	Untraced	40
Lung and Bronchus	33	Beam radiation	Yes	T3	N2	M0	8070/3: Squamous cell carcinoma, NOS	45-49 years	Male	Right - origin of primary	0	98	60	Dead	28
Lung and Bronchus	33	Beam radiation	Yes	T1a	N2	M0	8550/3: Acinar cell carcinoma	45-49 years	Female	Right - origin of primary	5	2	20	Untraced	29
Lung and Bronchus	33	None/Unknown	Yes	T1b	N2	M0	8140/3: Adenocarcinoma, NOS	45-49 years	Female	Left - origin of primary	22	1	30	Untraced	31
Lung and Bronchus	30	None/Unknown	Yes	T3	N2	M0	8140/3: Adenocarcinoma, NOS	45-49 years	Male	Right - origin of primary	20	2	15	Untraced	43
Lung and Bronchus	33	Beam radiation	Yes	T4	N0	M0	8046/3: Non-small cell carcinoma	45-49 years	Male	Right - origin of primary	8	0	76	Dead	25
Lung and Bronchus	56	Beam radiation	Yes	T2a	N2	M0	8140/3: Adenocarcinoma, NOS	45-49 years	Female	Left - origin of primary	14	2	31	Untraced	36
Lung and Bronchus	33	None/Unknown	No/Unknown	T3	N2	M0	8255/3: Adenocarcinoma with mixed subtypes	45-49 years	Female	Right - origin of primary	12	5	40	Dead	2
Lung and Bronchus	33	None/Unknown	Yes	T1b	N2	M0	8255/3: Adenocarcinoma with mixed subtypes	45-49 years	Male	Right - origin of primary	8	6	25	Dead	47
Lung and Bronchus	33	Beam radiation	Yes	T2a	N2	M0	8070/3: Squamous cell carcinoma, NOS	45-49 years	Male	Right - origin of primary	17	4	30	Dead	33
Lung and Bronchus	33	None/Unknown	Yes	T3	N3	M0	8140/3: Adenocarcinoma, NOS	45-49 years	Male	Left - origin of primary	5	0	90	Untraced	37
Lung and Bronchus	33	None/Unknown	Yes	T1a	N2	M0	8140/3: Adenocarcinoma, NOS	45-49 years	Female	Right - origin of primary	9	0	20	Untraced	40
Lung and Bronchus	33	Beam radiation	Yes	T3	N1	M0	8070/3: Squamous cell carcinoma, NOS	45-49 years	Male	Left - origin of primary	12	0	97	Untraced	50
Lung and Bronchus	56	None/Unknown	Yes	T3	N1	M0	8070/3: Squamous cell carcinoma, NOS	45-49 years	Male	Right - origin of primary	20	3	72	Dead	22
Lung and Bronchus	70	None/Unknown	Yes	T3	N2	M0	8070/3: Squamous cell carcinoma, NOS	45-49 years	Male	Left - origin of primary	28	3	35	Dead	23
Lung and Bronchus	33	Beam radiation	Yes	T2a	N2	M0	8550/3: Acinar cell carcinoma	45-49 years	Female	Right - origin of primary	11	8	48	Dead	25
Lung and Bronchus	33	Beam radiation	Yes	T3	N2	M0	8140/3: Adenocarcinoma, NOS	45-49 years	Female	Right - origin of primary	17	0	105	Dead	11
Lung and Bronchus	33	Beam radiation	No/Unknown	T2a	N2	M0	8140/3: Adenocarcinoma, NOS	45-49 years	Male	Left - origin of primary	10	7	28	Alive	60
Lung and Bronchus	33	None/Unknown	Yes	T3	N1	M0	8140/3: Adenocarcinoma, NOS	45-49 years	Male	Right - origin of primary	97	1	22	Dead	57
Lung and Bronchus	33	Beam radiation	Yes	T1b	N2	M0	8140/3: Adenocarcinoma, NOS	45-49 years	Female	Right - origin of primary	4	2	30	Dead	25
Lung and Bronchus	33	Beam radiation	Yes	T1a	N2	M0	8140/3: Adenocarcinoma, NOS	45-49 years	Female	Right - origin of primary	25	0	18	Untraced	37
Lung and Bronchus	55	Beam radiation	Yes	T2a	N2	M0	8140/3: Adenocarcinoma, NOS	45-49 years	Male	Left - origin of primary	6	2	47	Untraced	55
Lung and Bronchus	45	None/Unknown	Yes	T3	N1	M0	8140/3: Adenocarcinoma, NOS	45-49 years	Female	Left - origin of primary	7	1	120	Dead	21
Lung and Bronchus	55	None/Unknown	Yes	T3	N1	M0	8070/3: Squamous cell carcinoma, NOS	45-49 years	Male	Left - origin of primary	7	2	72	Dead	30
Lung and Bronchus	33	Beam radiation	Yes	T3	N2	M0	8140/3: Adenocarcinoma, NOS	45-49 years	Male	Left - origin of primary	3	1	78	Dead	32
Lung and Bronchus	56	Beam radiation	Yes	T3	N2	M0	8255/3: Adenocarcinoma with mixed subtypes	45-49 years	Male	Left - origin of primary	26	1	75	Untraced	45
Lung and Bronchus	23	Beam radiation	No/Unknown	T4	N0	M0	8070/3: Squamous cell carcinoma, NOS	45-49 years	Female	Paired site, but no information concerning laterality	2	0	999	Alive	60
Lung and Bronchus	56	None/Unknown	Yes	T3	N1	M0	8070/3: Squamous cell carcinoma, NOS	45-49 years	Male	Left - origin of primary	10	1	20	Alive	60
Lung and Bronchus	33	Beam radiation	Yes	T2a	N2	M0	8140/3: Adenocarcinoma, NOS	45-49 years	Female	Left - origin of primary	10	1	15	Untraced	57
Lung and Bronchus	33	None/Unknown	Yes	T4	N1	M0	8140/3: Adenocarcinoma, NOS	45-49 years	Female	Left - origin of primary	13	1	32	Untraced	57
Lung and Bronchus	46	Beam radiation	Yes	T3	N2	M0	8140/3: Adenocarcinoma, NOS	45-49 years	Female	Left - origin of primary	14	2	45	Alive	60
Lung and Bronchus	33	Beam radiation	Yes	T3	N2	M0	8070/3: Squamous cell carcinoma, NOS	45-49 years	Male	Left - origin of primary	7	0	75	Alive	60
Lung and Bronchus	30	Beam radiation	Yes	T4	N1	M0	8070/3: Squamous cell carcinoma, NOS	45-49 years	Female	Left - origin of primary	98	97	70	Dead	9
Lung and Bronchus	33	Beam radiation	Yes	T1b	N2	M0	8140/3: Adenocarcinoma, NOS	45-49 years	Female	Right - origin of primary	5	0	26	Alive	60
Lung and Bronchus	33	Beam radiation	Yes	T2a	N2	M0	8070/3: Squamous cell carcinoma, NOS	45-49 years	Male	Right - origin of primary	18	0	40	Alive	60
Lung and Bronchus	33	None/Unknown	Yes	T2a	N2	M0	8250/3: Bronchiolo-alveolar adenocarcinoma, NOS	45-49 years	Female	Right - origin of primary	10	1	24	Dead	34
Lung and Bronchus	33	Beam radiation	Yes	T1a	N2	M0	8140/3: Adenocarcinoma, NOS	45-49 years	Male	Left - origin of primary	8	2	10	Alive	60
Lung and Bronchus	56	Beam radiation	Yes	T2b	N2	M0	8140/3: Adenocarcinoma, NOS	45-49 years	Female	Right - origin of primary	20	17	58	Untraced	46
Lung and Bronchus	33	None/Unknown	Yes	T1a	N2	M0	8140/3: Adenocarcinoma, NOS	45-49 years	Female	Right - origin of primary	95	95	13	Alive	60
Lung and Bronchus	33	Beam radiation	Yes	T4	N2	M0	8560/3: Adenosquamous carcinoma	45-49 years	Female	Left - origin of primary	12	0	43	Alive	60
Lung and Bronchus	33	None/Unknown	Yes	T4	N1	M0	8140/3: Adenocarcinoma, NOS	45-49 years	Female	Left - origin of primary	3	1	30	Dead	53
Lung and Bronchus	33	Beam radiation	Yes	T2b	N2	M0	8140/3: Adenocarcinoma, NOS	45-49 years	Male	Right - origin of primary	12	2	70	Alive	60
Lung and Bronchus	33	None/Unknown	Yes	T4	N0	M0	8140/3: Adenocarcinoma, NOS	45-49 years	Female	Right - origin of primary	95	0	60	Untraced	10
Lung and Bronchus	56	None/Unknown	No/Unknown	T3	N1	M0	8140/3: Adenocarcinoma, NOS	45-49 years	Female	Right - origin of primary	20	2	180	Dead	5
Lung and Bronchus	25	Beam radiation	Yes	T3	N2	M0	8249/3: Atypical carcinoid tumor	45-49 years	Female	Left - origin of primary	5	1	89	Untraced	57
Lung and Bronchus	56	None/Unknown	Yes	T3	N1	M0	8230/3: Solid carcinoma, NOS	45-49 years	Male	Right - origin of primary	35	4	180	Dead	13
Lung and Bronchus	33	Beam radiation	Yes	T1b	N2	M0	8480/3: Mucinous adenocarcinoma	45-49 years	Male	Right - origin of primary	95	95	30	Dead	12
Lung and Bronchus	33	None/Unknown	Yes	T4	N1	M0	8255/3: Adenocarcinoma with mixed subtypes	45-49 years	Female	Right - origin of primary	11	1	50	Untraced	58
Lung and Bronchus	33	Beam radiation	Yes	T2a	N2	M0	8140/3: Adenocarcinoma, NOS	45-49 years	Female	Left - origin of primary	22	11	19	Untraced	28
Lung and Bronchus	33	None/Unknown	No/Unknown	T2a	N2	M0	8240/3: Carcinoid tumor, NOS	45-49 years	Male	Right - origin of primary	24	1	14	Untraced	52
Lung and Bronchus	56	Beam radiation	Yes	T4	N2	M0	8140/3: Adenocarcinoma, NOS	45-49 years	Female	Right - origin of primary	3	2	70	Untraced	54
Lung and Bronchus	33	Beam radiation	Yes	T3	N2	M0	8255/3: Adenocarcinoma with mixed subtypes	45-49 years	Male	Right - origin of primary	10	1	80	Untraced	15
Lung and Bronchus	33	Beam radiation	Yes	T2a	N2	M0	8550/3: Acinar cell carcinoma	45-49 years	Female	Right - origin of primary	97	1	36	Untraced	32
Lung and Bronchus	56	None/Unknown	Yes	T2a	N2	M0	8070/3: Squamous cell carcinoma, NOS	50-54 years	Male	Left - origin of primary	14	2	44	Dead	45
Lung and Bronchus	21	None/Unknown	Yes	T1a	N2	M0	8140/3: Adenocarcinoma, NOS	50-54 years	Female	Right - origin of primary	4	4	14	Untraced	60
Lung and Bronchus	33	Beam radiation	Yes	T4	N2	M0	8014/3: Large cell carcinoma with rhabdoid phenotype	50-54 years	Male	Left - origin of primary	12	4	13	Untraced	58
Lung and Bronchus	55	Beam radiation	Yes	T3	N1	M0	8070/3: Squamous cell carcinoma, NOS	50-54 years	Male	Left - origin of primary	7	5	60	Untraced	20
Lung and Bronchus	33	Beam radiation	Yes	T3	N1	M0	8140/3: Adenocarcinoma, NOS	50-54 years	Female	Right - origin of primary	12	1	72	Alive	60
Lung and Bronchus	33	None/Unknown	No/Unknown	T2a	N2	M0	8140/3: Adenocarcinoma, NOS	50-54 years	Male	Left - origin of primary	20	12	35	Alive	60
Lung and Bronchus	33	None/Unknown	No/Unknown	T4	N0	M0	8255/3: Adenocarcinoma with mixed subtypes	50-54 years	Female	Right - origin of primary	17	0	5	Untraced	2
Lung and Bronchus	23	Beam radiation	Yes	T4	N2	M0	8140/3: Adenocarcinoma, NOS	50-54 years	Female	Left - origin of primary	0	98	47	Untraced	24
Lung and Bronchus	33	None/Unknown	No/Unknown	T3	N1	M0	8240/3: Carcinoid tumor, NOS	50-54 years	Female	Right - origin of primary	5	1	23	Untraced	40
Lung and Bronchus	56	Beam radiation	Yes	T3	N2	M0	8070/3: Squamous cell carcinoma, NOS	50-54 years	Male	Left - origin of primary	3	0	37	Dead	18
Lung and Bronchus	21	Beam radiation	Yes	T2a	N2	M0	8140/3: Adenocarcinoma, NOS	50-54 years	Female	Left - origin of primary	5	0	48	Untraced	31
Lung and Bronchus	33	Beam radiation	Yes	T1a	N2	M0	8140/3: Adenocarcinoma, NOS	50-54 years	Female	Right - origin of primary	17	3	19	Untraced	42
Lung and Bronchus	30	Beam radiation	Yes	T3	N2	M0	8550/3: Acinar cell carcinoma	50-54 years	Male	Right - origin of primary	34	29	100	Dead	26
Lung and Bronchus	33	Beam radiation	Yes	T3	N2	M0	8480/3: Mucinous adenocarcinoma	50-54 years	Female	Left - origin of primary	7	4	45	Alive	60
Lung and Bronchus	33	Beam radiation	Yes	T2a	N2	M0	8140/3: Adenocarcinoma, NOS	50-54 years	Female	Right - origin of primary	2	1	50	Untraced	46
Lung and Bronchus	30	None/Unknown	Yes	T3	N1	M0	8140/3: Adenocarcinoma, NOS	50-54 years	Female	Right - origin of primary	20	2	38	Dead	30
Lung and Bronchus	33	Beam radiation	No/Unknown	T3	N2	M0	8140/3: Adenocarcinoma, NOS	50-54 years	Male	Left - origin of primary	6	3	85	Alive	60
Lung and Bronchus	33	Beam radiation	Yes	T2a	N2	M0	8140/3: Adenocarcinoma, NOS	50-54 years	Male	Left - origin of primary	21	13	23	Untraced	27
Lung and Bronchus	33	Beam radiation	Yes	T2b	N2	M0	8140/3: Adenocarcinoma, NOS	50-54 years	Female	Right - origin of primary	8	5	65	Dead	42
Lung and Bronchus	56	Beam radiation	Yes	T4	N0	M0	8070/3: Squamous cell carcinoma, NOS	50-54 years	Male	Right - origin of primary	43	0	83	Untraced	25
Lung and Bronchus	30	None/Unknown	No/Unknown	T3	N1	M0	8070/3: Squamous cell carcinoma, NOS	50-54 years	Male	Left - origin of primary	15	5	90	Alive	60
Lung and Bronchus	33	None/Unknown	Yes	T3	N1	M0	8255/3: Adenocarcinoma with mixed subtypes	50-54 years	Female	Right - origin of primary	22	1	26	Untraced	34
Lung and Bronchus	33	None/Unknown	No/Unknown	T2b	N2	M0	8200/3: Adenoid cystic carcinoma	50-54 years	Male	Right - origin of primary	8	1	56	Untraced	30
Lung and Bronchus	33	Beam radiation	Yes	T4	N2	M0	8481/3: Mucin-producing adenocarcinoma	50-54 years	Male	Right - origin of primary	0	98	130	Alive	60
Lung and Bronchus	56	None/Unknown	No/Unknown	T3	N2	M0	8140/3: Adenocarcinoma, NOS	50-54 years	Male	Right - origin of primary	17	2	50	Dead	7
Lung and Bronchus	33	Beam radiation	Yes	T2b	N2	M0	8140/3: Adenocarcinoma, NOS	50-54 years	Female	Left - origin of primary	2	1	57	Alive	60
Lung and Bronchus	21	None/Unknown	Yes	T3	N2	M0	8140/3: Adenocarcinoma, NOS	50-54 years	Female	Right - origin of primary	20	1	27	Dead	23
Lung and Bronchus	33	None/Unknown	Yes	T3	N1	M0	8140/3: Adenocarcinoma, NOS	50-54 years	Male	Right - origin of primary	17	6	75	Dead	45
Lung and Bronchus	47	Beam radiation	Yes	T4	N0	M0	8140/3: Adenocarcinoma, NOS	50-54 years	Male	Left - origin of primary	12	0	90	Alive	60
Lung and Bronchus	56	None/Unknown	Yes	T3	N1	M0	8255/3: Adenocarcinoma with mixed subtypes	50-54 years	Female	Left - origin of primary	24	4	98	Dead	33
Lung and Bronchus	45	Beam radiation	Yes	T2a	N2	M0	8550/3: Acinar cell carcinoma	50-54 years	Female	Right - origin of primary	3	1	20	Untraced	34
Lung and Bronchus	33	Beam radiation	Yes	T2a	N2	M0	8140/3: Adenocarcinoma, NOS	50-54 years	Male	Left - origin of primary	7	5	34	Dead	34
Lung and Bronchus	56	Beam radiation	Yes	T4	N1	M0	8140/3: Adenocarcinoma, NOS	50-54 years	Male	Right - origin of primary	7	0	87	Alive	60
Lung and Bronchus	30	None/Unknown	No/Unknown	T4	N0	M0	8250/3: Bronchiolo-alveolar adenocarcinoma, NOS	50-54 years	Female	Right - origin of primary	11	0	29	Alive	60
Lung and Bronchus	45	Beam radiation	Yes	T2b	N2	M0	8140/3: Adenocarcinoma, NOS	50-54 years	Female	Right - origin of primary	6	0	65	Alive	60
Lung and Bronchus	33	Beam radiation	Yes	T2a	N2	M0	8140/3: Adenocarcinoma, NOS	50-54 years	Female	Right - origin of primary	19	8	31	Alive	60
Lung and Bronchus	56	None/Unknown	Yes	T3	N1	M0	8013/3: Large cell neuroendocrine carcinoma	50-54 years	Male	Left - origin of primary	13	1	95	Alive	60
Lung and Bronchus	55	Beam radiation	Yes	T3	N1	M0	8070/3: Squamous cell carcinoma, NOS	50-54 years	Female	Right - origin of primary	18	8	40	Alive	60
Lung and Bronchus	33	Beam radiation	Yes	T1a	N2	M0	8140/3: Adenocarcinoma, NOS	50-54 years	Female	Left - origin of primary	23	4	11	Untraced	46
Lung and Bronchus	33	Beam radiation	Yes	T2a	N2	M0	8140/3: Adenocarcinoma, NOS	50-54 years	Female	Left - origin of primary	9	5	39	Dead	60
Lung and Bronchus	33	Beam radiation	Yes	T2a	N2	M0	8070/3: Squamous cell carcinoma, NOS	50-54 years	Female	Left - origin of primary	19	1	35	Alive	60
Lung and Bronchus	33	None/Unknown	Yes	T3	N1	M0	8031/3: Giant cell carcinoma	50-54 years	Male	Right - origin of primary	6	1	105	Dead	8
Lung and Bronchus	55	Beam radiation	Yes	TX	N3	M0	8249/3: Atypical carcinoid tumor	50-54 years	Male	Right - origin of primary	4	4	95	Alive	60
Lung and Bronchus	33	None/Unknown	Yes	T3	N2	M0	8140/3: Adenocarcinoma, NOS	50-54 years	Female	Right - origin of primary	4	2	25	Dead	21
Lung and Bronchus	33	None/Unknown	Yes	T3	N1	M0	8140/3: Adenocarcinoma, NOS	50-54 years	Female	Right - origin of primary	10	0	53	Dead	31
Lung and Bronchus	33	None/Unknown	Yes	T1b	N2	M0	8140/3: Adenocarcinoma, NOS	50-54 years	Male	Left - origin of primary	10	6	25	Dead	32
Lung and Bronchus	33	None/Unknown	No/Unknown	T1a	N2	M0	8140/3: Adenocarcinoma, NOS	50-54 years	Male	Right - origin of primary	97	1	10	Alive	60
Lung and Bronchus	33	None/Unknown	Yes	T3	N1	M0	8046/3: Non-small cell carcinoma	50-54 years	Female	Left - origin of primary	15	1	45	Untraced	36
Lung and Bronchus	33	Beam radiation	Yes	T2a	N2	M0	8140/3: Adenocarcinoma, NOS	50-54 years	Female	Right - origin of primary	30	1	36	Alive	60
Lung and Bronchus	33	Beam radiation	Yes	T4	N2	M0	8140/3: Adenocarcinoma, NOS	50-54 years	Male	Right - origin of primary	12	3	38	Alive	60
Lung and Bronchus	30	Beam radiation	Yes	T2a	N2	M0	8070/3: Squamous cell carcinoma, NOS	50-54 years	Male	Left - origin of primary	5	0	43	Alive	60
Lung and Bronchus	56	None/Unknown	Yes	T3	N1	M0	8560/3: Adenosquamous carcinoma	50-54 years	Female	Left - origin of primary	24	6	75	Dead	24
Lung and Bronchus	33	None/Unknown	Yes	T2a	N2	M0	8140/3: Adenocarcinoma, NOS	50-54 years	Female	Right - origin of primary	11	1	47	Dead	26
Lung and Bronchus	33	Beam radiation	Yes	T1b	N2	M0	8140/3: Adenocarcinoma, NOS	50-54 years	Female	Left - origin of primary	10	1	24	Dead	13
Lung and Bronchus	33	None/Unknown	Yes	T3	N2	M0	8560/3: Adenosquamous carcinoma	50-54 years	Female	Left - origin of primary	28	9	45	Untraced	44
Lung and Bronchus	33	None/Unknown	Yes	T1a	N2	M0	8140/3: Adenocarcinoma, NOS	50-54 years	Male	Right - origin of primary	9	4	26	Alive	60
Lung and Bronchus	33	None/Unknown	Yes	T3	N2	M0	8255/3: Adenocarcinoma with mixed subtypes	50-54 years	Male	Left - origin of primary	97	4	20	Untraced	59
Lung and Bronchus	21	Beam radiation	Yes	T4	N0	M0	8070/3: Squamous cell carcinoma, NOS	50-54 years	Female	Left - origin of primary	0	98	24	Dead	21
Lung and Bronchus	45	Beam radiation	Yes	T3	N2	M0	8013/3: Large cell neuroendocrine carcinoma	50-54 years	Male	Right - origin of primary	97	97	80	Dead	24
Lung and Bronchus	33	None/Unknown	Yes	T1b	N2	M0	8070/3: Squamous cell carcinoma, NOS	50-54 years	Male	Left - origin of primary	12	6	25	Dead	21
Lung and Bronchus	56	Beam radiation	Yes	T4	N1	M0	8070/3: Squamous cell carcinoma, NOS	50-54 years	Male	Left - origin of primary	31	2	52	Alive	60
Lung and Bronchus	33	Beam radiation	Yes	T2NOS	N2	M0	8070/3: Squamous cell carcinoma, NOS	50-54 years	Male	Right - origin of primary	95	95	999	Dead	8
Lung and Bronchus	33	Beam radiation	Yes	T2a	N2	M0	8140/3: Adenocarcinoma, NOS	50-54 years	Female	Right - origin of primary	11	95	50	Dead	19
Lung and Bronchus	21	Beam radiation	Yes	T4	N0	M0	8070/3: Squamous cell carcinoma, NOS	50-54 years	Male	Left - origin of primary	6	0	36	Dead	54
Lung and Bronchus	33	Beam radiation	Yes	T2a	N2	M0	8140/3: Adenocarcinoma, NOS	50-54 years	Female	Right - origin of primary	11	2	40	Alive	60
Lung and Bronchus	33	Beam radiation	No/Unknown	T3	N1	M0	8140/3: Adenocarcinoma, NOS	50-54 years	Female	Left - origin of primary	8	1	20	Untraced	9
Lung and Bronchus	33	None/Unknown	Yes	T1b	N2	M0	8140/3: Adenocarcinoma, NOS	50-54 years	Female	Right - origin of primary	25	2	23	Alive	60
Lung and Bronchus	33	Beam radiation	Yes	T2a	N2	M0	8140/3: Adenocarcinoma, NOS	50-54 years	Male	Right - origin of primary	5	0	40	Dead	36
Lung and Bronchus	33	None/Unknown	Yes	T2a	N2	M0	8071/3: Squamous cell carcinoma, keratinizing, NOS	50-54 years	Male	Left - origin of primary	6	2	49	Untraced	38
Lung and Bronchus	33	None/Unknown	No/Unknown	T4	N0	M0	8246/3: Neuroendocrine carcinoma, NOS	50-54 years	Female	Right - origin of primary	18	0	15	Alive	60
Lung and Bronchus	56	None/Unknown	Yes	T3	N1	M0	8070/3: Squamous cell carcinoma, NOS	50-54 years	Male	Left - origin of primary	19	2	85	Dead	18
Lung and Bronchus	33	Beam radiation	Yes	T2b	N2	M0	8140/3: Adenocarcinoma, NOS	50-54 years	Female	Right - origin of primary	23	7	53	Dead	38
Lung and Bronchus	33	None/Unknown	Yes	T3	N1	M0	8140/3: Adenocarcinoma, NOS	50-54 years	Female	Right - origin of primary	12	2	22	Dead	41
Lung and Bronchus	33	Beam radiation	Yes	T2a	N2	M0	8070/3: Squamous cell carcinoma, NOS	50-54 years	Male	Right - origin of primary	8	2	19	Untraced	30
Lung and Bronchus	30	None/Unknown	Yes	T1b	N2	M0	8249/3: Atypical carcinoid tumor	50-54 years	Male	Right - origin of primary	7	4	22	Untraced	39
Lung and Bronchus	33	Beam radiation	Yes	T3	N2	M0	8140/3: Adenocarcinoma, NOS	50-54 years	Female	Right - origin of primary	4	0	52	Dead	8
Lung and Bronchus	33	None/Unknown	Yes	T2a	N2	M0	8140/3: Adenocarcinoma, NOS	50-54 years	Male	Left - origin of primary	12	1	41	Untraced	59
Lung and Bronchus	33	Beam radiation	Yes	T1b	N2	M0	8140/3: Adenocarcinoma, NOS	50-54 years	Male	Right - origin of primary	8	6	25	Dead	50
Lung and Bronchus	33	Beam radiation	Yes	T4	N2	M0	8140/3: Adenocarcinoma, NOS	50-54 years	Female	Left - origin of primary	11	2	82	Untraced	50
Lung and Bronchus	33	None/Unknown	Yes	T4	N2	M0	8260/3: Papillary adenocarcinoma, NOS	50-54 years	Male	Left - origin of primary	8	4	185	Untraced	54
Lung and Bronchus	33	Beam radiation	Yes	T1b	N2	M0	8255/3: Adenocarcinoma with mixed subtypes	50-54 years	Male	Left - origin of primary	20	5	30	Untraced	36
Lung and Bronchus	33	Beam radiation	Yes	T2a	N2	M0	8140/3: Adenocarcinoma, NOS	50-54 years	Female	Left - origin of primary	11	1	30	Untraced	48
Lung and Bronchus	33	None/Unknown	Yes	T3	N1	M0	8255/3: Adenocarcinoma with mixed subtypes	50-54 years	Female	Left - origin of primary	7	1	90	Dead	10
Lung and Bronchus	33	None/Unknown	No/Unknown	T1a	N2	M0	8240/3: Carcinoid tumor, NOS	50-54 years	Female	Left - origin of primary	17	3	13	Untraced	35
Lung and Bronchus	33	Beam radiation	Yes	T3	N1	M0	8140/3: Adenocarcinoma, NOS	50-54 years	Male	Right - origin of primary	4	1	15	Dead	14
Lung and Bronchus	30	None/Unknown	Yes	T4	N2	M0	8140/3: Adenocarcinoma, NOS	50-54 years	Female	Right - origin of primary	6	1	25	Alive	60
Lung and Bronchus	33	Beam radiation	Yes	T1a	N2	M0	8550/3: Acinar cell carcinoma	50-54 years	Male	Right - origin of primary	12	1	18	Untraced	48
Lung and Bronchus	33	Beam radiation	Yes	T1a	N2	M0	8070/3: Squamous cell carcinoma, NOS	50-54 years	Male	Right - origin of primary	4	0	20	Alive	60
Lung and Bronchus	33	None/Unknown	Yes	T4	N0	M0	8070/3: Squamous cell carcinoma, NOS	50-54 years	Male	Left - origin of primary	6	0	40	Alive	60
Lung and Bronchus	33	Beam radiation	Yes	T3	N2	M0	8140/3: Adenocarcinoma, NOS	50-54 years	Female	Right - origin of primary	12	4	15	Untraced	42
Lung and Bronchus	30	Beam radiation	Yes	T3	N2	M0	8550/3: Acinar cell carcinoma	50-54 years	Female	Left - origin of primary	11	4	29	Untraced	45
Lung and Bronchus	33	None/Unknown	No/Unknown	T3	N1	M0	8070/3: Squamous cell carcinoma, NOS	50-54 years	Male	Right - origin of primary	23	3	76	Untraced	43
Lung and Bronchus	33	None/Unknown	Yes	T2a	N2	M0	8140/3: Adenocarcinoma, NOS	50-54 years	Male	Left - origin of primary	7	3	25	Alive	60
Lung and Bronchus	33	None/Unknown	No/Unknown	T3	N1	M0	8022/3: Pleomorphic carcinoma	50-54 years	Male	Left - origin of primary	2	1	80	Dead	7
Lung and Bronchus	33	None/Unknown	Yes	T3	N2	M0	8255/3: Adenocarcinoma with mixed subtypes	50-54 years	Male	Left - origin of primary	36	7	55	Dead	16
Lung and Bronchus	56	None/Unknown	Yes	T3	N2	M0	8070/3: Squamous cell carcinoma, NOS	50-54 years	Male	Right - origin of primary	7	1	55	Untraced	17
Lung and Bronchus	33	Beam radiation	Yes	T4	N0	M0	8070/3: Squamous cell carcinoma, NOS	50-54 years	Male	Right - origin of primary	4	0	80	Dead	51
Lung and Bronchus	33	Beam radiation	Yes	T3	N2	M0	8260/3: Papillary adenocarcinoma, NOS	50-54 years	Male	Left - origin of primary	13	4	35	Untraced	29
Lung and Bronchus	33	Beam radiation	Yes	T4	N2	M0	8046/3: Non-small cell carcinoma	50-54 years	Male	Left - origin of primary	8	0	55	Untraced	37
Lung and Bronchus	33	None/Unknown	No/Unknown	T4	N1	M0	8140/3: Adenocarcinoma, NOS	50-54 years	Male	Right - origin of primary	8	3	38	Untraced	26
Lung and Bronchus	21	None/Unknown	Yes	T3	N2	M0	8255/3: Adenocarcinoma with mixed subtypes	50-54 years	Female	Right - origin of primary	20	4	77	Dead	27
Lung and Bronchus	33	None/Unknown	Yes	T1b	N2	M0	8140/3: Adenocarcinoma, NOS	50-54 years	Female	Left - origin of primary	10	2	22	Alive	60
Lung and Bronchus	33	Beam radiation	Yes	T3	N1	M0	8140/3: Adenocarcinoma, NOS	50-54 years	Male	Right - origin of primary	16	1	110	Untraced	32
Lung and Bronchus	33	Beam radiation	Yes	T3	N2	M0	8140/3: Adenocarcinoma, NOS	50-54 years	Female	Left - origin of primary	12	4	33	Untraced	33
Lung and Bronchus	33	None/Unknown	Yes	T4	N2	M0	8560/3: Adenosquamous carcinoma	50-54 years	Female	Right - origin of primary	17	2	17	Dead	7
Lung and Bronchus	21	Beam radiation	Yes	T1a	N2	M0	8140/3: Adenocarcinoma, NOS	50-54 years	Male	Right - origin of primary	4	1	14	Untraced	25
Lung and Bronchus	56	None/Unknown	Yes	T4	N1	M0	8140/3: Adenocarcinoma, NOS	50-54 years	Female	Left - origin of primary	22	5	50	Dead	42
Lung and Bronchus	45	Beam radiation	Yes	T4	N2	M0	8140/3: Adenocarcinoma, NOS	50-54 years	Male	Left - origin of primary	7	0	45	Dead	21
Lung and Bronchus	33	None/Unknown	Yes	T2a	N2	M0	8255/3: Adenocarcinoma with mixed subtypes	50-54 years	Male	Left - origin of primary	17	2	34	Untraced	58
Lung and Bronchus	56	None/Unknown	No/Unknown	T4	N0	M0	8000/3: Neoplasm, malignant	50-54 years	Male	Right - origin of primary	40	0	60	Dead	5
Lung and Bronchus	33	Beam radiation	Yes	T2b	N2	M0	8550/3: Acinar cell carcinoma	50-54 years	Female	Right - origin of primary	7	0	61	Untraced	51
Lung and Bronchus	30	None/Unknown	Yes	T3	N1	M0	8140/3: Adenocarcinoma, NOS	50-54 years	Female	Left - origin of primary	7	4	21	Alive	60
Lung and Bronchus	21	None/Unknown	Yes	T1a	N2	M0	8140/3: Adenocarcinoma, NOS	50-54 years	Female	Right - origin of primary	2	1	18	Alive	60
Lung and Bronchus	55	Beam radiation	Yes	T4	N2	M0	8140/3: Adenocarcinoma, NOS	50-54 years	Male	Right - origin of primary	18	14	999	Dead	29
Lung and Bronchus	33	None/Unknown	Yes	T3	N2	M0	8140/3: Adenocarcinoma, NOS	50-54 years	Female	Right - origin of primary	98	97	22	Alive	60
Lung and Bronchus	56	None/Unknown	Yes	T4	N2	M0	8070/3: Squamous cell carcinoma, NOS	50-54 years	Male	Left - origin of primary	28	3	999	Dead	24
Lung and Bronchus	21	Beam radiation	Yes	T1b	N2	M0	8140/3: Adenocarcinoma, NOS	50-54 years	Female	Right - origin of primary	8	2	25	Alive	60
Lung and Bronchus	33	Beam radiation	Yes	T3	N1	M0	8140/3: Adenocarcinoma, NOS	50-54 years	Female	Left - origin of primary	9	4	55	Dead	10
Lung and Bronchus	33	None/Unknown	No/Unknown	T1a	N2	M0	8480/3: Mucinous adenocarcinoma	50-54 years	Male	Right - origin of primary	18	18	15	Alive	60
Lung and Bronchus	33	None/Unknown	Yes	T3	N2	M0	8250/3: Bronchiolo-alveolar adenocarcinoma, NOS	50-54 years	Female	Left - origin of primary	6	1	13	Dead	23
Lung and Bronchus	33	None/Unknown	Yes	T2a	N2	M0	8140/3: Adenocarcinoma, NOS	50-54 years	Male	Right - origin of primary	97	97	16	Dead	48
Lung and Bronchus	33	Beam radiation	Yes	T2b	N2	M0	8140/3: Adenocarcinoma, NOS	50-54 years	Male	Left - origin of primary	17	9	64	Dead	16
Lung and Bronchus	30	Beam radiation	Yes	T3	N2	M0	8013/3: Large cell neuroendocrine carcinoma	50-54 years	Male	Left - origin of primary	3	0	100	Alive	60
Lung and Bronchus	33	Beam radiation	Yes	T3	N2	M0	8070/3: Squamous cell carcinoma, NOS	50-54 years	Male	Right - origin of primary	16	1	40	Dead	30
Lung and Bronchus	45	None/Unknown	No/Unknown	T4	N2	M0	8310/3: Clear cell adenocarcinoma, NOS	50-54 years	Female	Right - origin of primary	97	1	40	Alive	60
Lung and Bronchus	45	Beam radiation	Yes	T4	N0	M0	8140/3: Adenocarcinoma, NOS	50-54 years	Female	Right - origin of primary	5	0	100	Dead	25
Lung and Bronchus	33	None/Unknown	Yes	T3	N1	M0	8140/3: Adenocarcinoma, NOS	50-54 years	Male	Right - origin of primary	16	1	95	Dead	35
Lung and Bronchus	33	Beam radiation	Yes	T2NOS	N3	M0	8140/3: Adenocarcinoma, NOS	50-54 years	Male	Left - origin of primary	3	1	30	Alive	60
Lung and Bronchus	56	Beam radiation	Yes	T4	N2	M0	8140/3: Adenocarcinoma, NOS	50-54 years	Male	Right - origin of primary	98	5	35	Alive	60
Lung and Bronchus	33	Beam radiation	Yes	T3	N2	M0	8046/3: Non-small cell carcinoma	50-54 years	Female	Left - origin of primary	11	8	90	Dead	14
Lung and Bronchus	33	None/Unknown	No/Unknown	T2a	N3	M0	8140/3: Adenocarcinoma, NOS	50-54 years	Male	Right - origin of primary	18	18	50	Dead	14
Lung and Bronchus	56	None/Unknown	No/Unknown	T4	N0	M0	8013/3: Large cell neuroendocrine carcinoma	50-54 years	Male	Left - origin of primary	33	0	95	Untraced	59
Lung and Bronchus	33	Beam radiation	Yes	T2a	N2	M0	8140/3: Adenocarcinoma, NOS	50-54 years	Female	Left - origin of primary	18	2	50	Untraced	27
Lung and Bronchus	33	Beam radiation	Yes	T2a	N2	M0	8140/3: Adenocarcinoma, NOS	50-54 years	Female	Right - origin of primary	36	1	32	Dead	46
Lung and Bronchus	33	Beam radiation	Yes	T2a	N2	M0	8140/3: Adenocarcinoma, NOS	50-54 years	Female	Right - origin of primary	37	1	30	Dead	20
Lung and Bronchus	33	Radiation, NOS method or source not specified	Yes	T3	N2	M0	8140/3: Adenocarcinoma, NOS	50-54 years	Male	Right - origin of primary	10	1	90	Dead	20
Lung and Bronchus	33	None/Unknown	Yes	T2a	N2	M0	8140/3: Adenocarcinoma, NOS	50-54 years	Male	Left - origin of primary	14	2	30	Untraced	28
Lung and Bronchus	33	Beam radiation	Yes	T2a	N2	M0	8550/3: Acinar cell carcinoma	50-54 years	Female	Right - origin of primary	16	4	35	Untraced	31
Lung and Bronchus	33	Beam radiation	Yes	T1b	N2	M0	8140/3: Adenocarcinoma, NOS	50-54 years	Female	Left - origin of primary	7	3	25	Untraced	33
Lung and Bronchus	33	None/Unknown	No/Unknown	T2a	N2	M0	8140/3: Adenocarcinoma, NOS	50-54 years	Female	Left - origin of primary	7	3	25	Untraced	33
Lung and Bronchus	33	Beam radiation	Yes	T2a	N2	M0	8140/3: Adenocarcinoma, NOS	50-54 years	Male	Right - origin of primary	14	6	50	Dead	26
Lung and Bronchus	33	Beam radiation	Yes	T2a	N2	M0	8260/3: Papillary adenocarcinoma, NOS	50-54 years	Male	Left - origin of primary	11	6	42	Dead	28
Lung and Bronchus	33	None/Unknown	Yes	T4	N0	M0	8480/3: Mucinous adenocarcinoma	50-54 years	Female	Left - origin of primary	10	0	75	Dead	38
Lung and Bronchus	12	None/Unknown	No/Unknown	T4	N0	M0	8430/3: Mucoepidermoid carcinoma	50-54 years	Female	Right - origin of primary	3	0	50	Untraced	13
Lung and Bronchus	33	Beam radiation	Yes	T3	N2	M0	8140/3: Adenocarcinoma, NOS	50-54 years	Female	Right - origin of primary	18	1	40	Untraced	46
Lung and Bronchus	70	None/Unknown	No/Unknown	T4	N2	M0	8140/3: Adenocarcinoma, NOS	50-54 years	Male	Left - origin of primary	8	5	85	Dead	8
Lung and Bronchus	33	Beam radiation	Yes	T2a	N2	M0	8140/3: Adenocarcinoma, NOS	50-54 years	Male	Left - origin of primary	4	0	24	Untraced	60
Lung and Bronchus	21	None/Unknown	No/Unknown	T4	N0	M0	8070/3: Squamous cell carcinoma, NOS	50-54 years	Male	Left - origin of primary	3	0	11	Alive	60
Lung and Bronchus	45	None/Unknown	Yes	T4	N0	M0	8140/3: Adenocarcinoma, NOS	50-54 years	Female	Left - origin of primary	6	0	15	Alive	60
Lung and Bronchus	33	Beam radiation	Yes	T3	N2	M0	8140/3: Adenocarcinoma, NOS	50-54 years	Male	Right - origin of primary	6	1	20	Dead	46
Lung and Bronchus	33	Beam radiation	Yes	T2a	N2	M0	8140/3: Adenocarcinoma, NOS	50-54 years	Male	Left - origin of primary	97	97	40	Dead	41
Lung and Bronchus	30	None/Unknown	No/Unknown	T4	N0	M0	8140/3: Adenocarcinoma, NOS	50-54 years	Female	Right - origin of primary	5	0	18	Untraced	35
Lung and Bronchus	33	Beam radiation	Yes	T1b	N2	M0	8140/3: Adenocarcinoma, NOS	50-54 years	Male	Left - origin of primary	4	1	30	Dead	38
Lung and Bronchus	33	None/Unknown	Yes	T2a	N2	M0	8140/3: Adenocarcinoma, NOS	50-54 years	Male	Right - origin of primary	26	8	22	Alive	60
Lung and Bronchus	33	Beam radiation	Yes	T2a	N2	M0	8140/3: Adenocarcinoma, NOS	50-54 years	Female	Right - origin of primary	24	1	38	Alive	60
Lung and Bronchus	56	None/Unknown	No/Unknown	T4	N0	M0	8070/3: Squamous cell carcinoma, NOS	50-54 years	Male	Left - origin of primary	3	0	45	Dead	3
Lung and Bronchus	30	None/Unknown	No/Unknown	T1b	N2	M0	8140/3: Adenocarcinoma, NOS	50-54 years	Female	Left - origin of primary	5	1	28	Alive	60
Lung and Bronchus	33	Beam radiation	Yes	T1b	N2	M0	8140/3: Adenocarcinoma, NOS	50-54 years	Male	Left - origin of primary	15	5	22	Untraced	28
Lung and Bronchus	33	Beam radiation	Yes	T1b	N2	M0	8140/3: Adenocarcinoma, NOS	50-54 years	Female	Right - origin of primary	8	5	25	Alive	60
Lung and Bronchus	30	Beam radiation	Yes	T2a	N2	M0	8140/3: Adenocarcinoma, NOS	50-54 years	Female	Right - origin of primary	5	95	35	Untraced	32
Lung and Bronchus	33	None/Unknown	Yes	T1a	N2	M0	8249/3: Atypical carcinoid tumor	50-54 years	Female	Left - origin of primary	9	1	16	Untraced	28
Lung and Bronchus	33	None/Unknown	Yes	T1b	N2	M0	8070/3: Squamous cell carcinoma, NOS	50-54 years	Female	Left - origin of primary	8	4	22	Untraced	38
Lung and Bronchus	33	Beam radiation	Yes	T3	N2	M0	8140/3: Adenocarcinoma, NOS	50-54 years	Male	Left - origin of primary	13	0	80	Untraced	40
Lung and Bronchus	33	Beam radiation	Yes	T2a	N2	M0	8140/3: Adenocarcinoma, NOS	50-54 years	Female	Right - origin of primary	13	3	13	Untraced	60
Lung and Bronchus	33	Beam radiation	Yes	T2a	N2	M0	8140/3: Adenocarcinoma, NOS	50-54 years	Male	Right - origin of primary	17	0	48	Untraced	55
Lung and Bronchus	33	Beam radiation	Yes	T2a	N2	M0	8140/3: Adenocarcinoma, NOS	50-54 years	Female	Right - origin of primary	8	2	41	Dead	48
Lung and Bronchus	33	None/Unknown	Yes	T1b	N2	M0	8255/3: Adenocarcinoma with mixed subtypes	50-54 years	Male	Left - origin of primary	13	1	25	Untraced	55
Lung and Bronchus	33	Recommended, unknown if administered	Yes	T2a	N2	M0	8012/3: Large cell carcinoma, NOS	50-54 years	Female	Right - origin of primary	9	5	40	Dead	9
Lung and Bronchus	33	Beam radiation	Yes	T2a	N2	M0	8140/3: Adenocarcinoma, NOS	50-54 years	Female	Left - origin of primary	13	4	45	Alive	60
Lung and Bronchus	55	None/Unknown	No/Unknown	T4	N1	M0	8010/3: Carcinoma, NOS	50-54 years	Male	Right - origin of primary	6	3	110	Dead	15
Lung and Bronchus	33	Beam radiation	Yes	T2a	N2	M0	8140/3: Adenocarcinoma, NOS	50-54 years	Female	Left - origin of primary	13	3	23	Alive	60
Lung and Bronchus	33	Beam radiation	Yes	T3	N2	M0	8140/3: Adenocarcinoma, NOS	50-54 years	Male	Right - origin of primary	10	3	50	Alive	60
Lung and Bronchus	56	Beam radiation	Yes	T3	N1	M0	8071/3: Squamous cell carcinoma, keratinizing, NOS	50-54 years	Male	Left - origin of primary	10	1	130	Dead	16
Lung and Bronchus	21	None/Unknown	Yes	T2a	N2	M0	8140/3: Adenocarcinoma, NOS	50-54 years	Female	Right - origin of primary	4	2	37	Dead	21
Lung and Bronchus	33	Beam radiation	Yes	T3	N2	M0	8140/3: Adenocarcinoma, NOS	50-54 years	Male	Right - origin of primary	20	2	72	Alive	60
Lung and Bronchus	33	None/Unknown	No/Unknown	T4	N0	M0	8140/3: Adenocarcinoma, NOS	50-54 years	Female	Left - origin of primary	9	0	30	Untraced	41
Lung and Bronchus	33	Beam radiation	Yes	T2a	N2	M0	8140/3: Adenocarcinoma, NOS	50-54 years	Female	Right - origin of primary	15	3	34	Dead	51
Lung and Bronchus	56	Beam radiation	No/Unknown	T4	N1	M0	8022/3: Pleomorphic carcinoma	50-54 years	Female	Right - origin of primary	26	95	68	Dead	9
Lung and Bronchus	56	None/Unknown	Yes	T4	N1	M0	8070/3: Squamous cell carcinoma, NOS	50-54 years	Female	Left - origin of primary	13	3	30	Alive	60
Lung and Bronchus	22	Beam radiation	Yes	T2a	N2	M0	8140/3: Adenocarcinoma, NOS	50-54 years	Male	Left - origin of primary	0	98	32	Dead	41
Lung and Bronchus	33	Beam radiation	Yes	T1b	N2	M0	8140/3: Adenocarcinoma, NOS	50-54 years	Male	Right - origin of primary	25	13	22	Dead	20
Lung and Bronchus	56	None/Unknown	Yes	T4	N1	M0	8046/3: Non-small cell carcinoma	50-54 years	Female	Left - origin of primary	18	7	60	Dead	6
Lung and Bronchus	80	Beam radiation	Yes	T2NOS	N2	M0	8140/3: Adenocarcinoma, NOS	50-54 years	Male	Right - origin of primary	0	98	999	Dead	25
Lung and Bronchus	30	Beam radiation	Yes	T2a	N2	M0	8140/3: Adenocarcinoma, NOS	50-54 years	Female	Right - origin of primary	0	98	37	Alive	60
Lung and Bronchus	56	Beam radiation	Yes	T3	N2	M0	8046/3: Non-small cell carcinoma	50-54 years	Male	Right - origin of primary	41	4	89	Dead	6
Lung and Bronchus	33	Beam radiation	Yes	T2b	N2	M0	8070/3: Squamous cell carcinoma, NOS	50-54 years	Male	Right - origin of primary	15	1	70	Dead	12
Lung and Bronchus	23	None/Unknown	Yes	T4	N3	M0	8013/3: Large cell neuroendocrine carcinoma	50-54 years	Female	Left - origin of primary	21	6	87	Dead	5
Lung and Bronchus	33	None/Unknown	No/Unknown	T2a	N2	M0	8240/3: Carcinoid tumor, NOS	50-54 years	Male	Left - origin of primary	5	2	40	Untraced	38
Lung and Bronchus	33	None/Unknown	No/Unknown	T4	N2	M0	8140/3: Adenocarcinoma, NOS	50-54 years	Female	Right - origin of primary	6	5	25	Untraced	52
Lung and Bronchus	56	None/Unknown	Yes	T3	N1	M0	8070/3: Squamous cell carcinoma, NOS	50-54 years	Male	Right - origin of primary	98	0	999	Alive	60
Lung and Bronchus	56	None/Unknown	Yes	T4	N0	M0	8140/3: Adenocarcinoma, NOS	50-54 years	Male	Right - origin of primary	25	0	120	Dead	12
Lung and Bronchus	33	Beam radiation	Yes	T2a	N2	M0	8140/3: Adenocarcinoma, NOS	50-54 years	Male	Right - origin of primary	18	15	28	Alive	60
Lung and Bronchus	22	None/Unknown	Yes	T4	N2	M0	8140/3: Adenocarcinoma, NOS	50-54 years	Female	Right - origin of primary	2	2	67	Dead	31
Lung and Bronchus	56	Beam radiation	Yes	T3	N2	M0	8140/3: Adenocarcinoma, NOS	50-54 years	Male	Left - origin of primary	15	10	35	Dead	33
Lung and Bronchus	33	Beam radiation	Yes	T4	N0	M0	8140/3: Adenocarcinoma, NOS	50-54 years	Female	Left - origin of primary	17	0	45	Alive	60
Lung and Bronchus	33	None/Unknown	Yes	T4	N1	M0	8140/3: Adenocarcinoma, NOS	50-54 years	Male	Left - origin of primary	97	1	48	Alive	60
Lung and Bronchus	33	None/Unknown	Yes	T1a	N2	M0	8140/3: Adenocarcinoma, NOS	50-54 years	Male	Left - origin of primary	41	2	20	Alive	60
Lung and Bronchus	33	None/Unknown	Yes	T4	N3	M0	8140/3: Adenocarcinoma, NOS	50-54 years	Male	Left - origin of primary	8	6	25	Dead	18
Lung and Bronchus	30	None/Unknown	Yes	T3	N1	M0	8140/3: Adenocarcinoma, NOS	50-54 years	Male	Left - origin of primary	26	9	21	Dead	16
Lung and Bronchus	56	None/Unknown	Yes	T2a	N2	M0	8140/3: Adenocarcinoma, NOS	50-54 years	Male	Left - origin of primary	17	3	22	Untraced	26
Lung and Bronchus	30	None/Unknown	Yes	T3	N1	M0	8560/3: Adenosquamous carcinoma	50-54 years	Female	Right - origin of primary	19	5	35	Untraced	52
Lung and Bronchus	56	None/Unknown	No/Unknown	T4	N1	M0	8249/3: Atypical carcinoid tumor	50-54 years	Male	Right - origin of primary	26	3	60	Untraced	30
Lung and Bronchus	33	Beam radiation	Yes	T1b	N2	M0	8140/3: Adenocarcinoma, NOS	50-54 years	Male	Left - origin of primary	8	0	22	Untraced	29
Lung and Bronchus	33	None/Unknown	Yes	T1a	N2	M0	8140/3: Adenocarcinoma, NOS	50-54 years	Male	Right - origin of primary	12	3	27	Dead	54
Lung and Bronchus	56	Recommended, unknown if administered	Yes	T3	N2	M0	8481/3: Mucin-producing adenocarcinoma	50-54 years	Male	Left - origin of primary	18	11	125	Dead	28
Lung and Bronchus	56	None/Unknown	Yes	T3	N1	M0	8140/3: Adenocarcinoma, NOS	50-54 years	Female	Left - origin of primary	25	3	30	Dead	27
Lung and Bronchus	33	Beam radiation	Yes	T1b	N2	M0	8255/3: Adenocarcinoma with mixed subtypes	50-54 years	Male	Left - origin of primary	3	2	22	Dead	15
Lung and Bronchus	48	None/Unknown	Yes	T3	N1	M0	8083/3: Basaloid squamous cell carcinoma	50-54 years	Male	Left - origin of primary	18	1	95	Untraced	60
Lung and Bronchus	33	Beam radiation	Yes	T4	N2	M0	8140/3: Adenocarcinoma, NOS	50-54 years	Female	Left - origin of primary	8	2	48	Untraced	55
Lung and Bronchus	33	None/Unknown	Yes	T2a	N2	M0	8255/3: Adenocarcinoma with mixed subtypes	50-54 years	Male	Left - origin of primary	16	2	12	Untraced	53
Lung and Bronchus	33	Beam radiation	Yes	T4	N2	M0	8140/3: Adenocarcinoma, NOS	50-54 years	Female	Left - origin of primary	16	95	32	Untraced	42
Lung and Bronchus	33	None/Unknown	Yes	T1a	N2	M0	8140/3: Adenocarcinoma, NOS	50-54 years	Male	Left - origin of primary	8	2	25	Alive	60
Lung and Bronchus	56	None/Unknown	Yes	T3	N2	M0	8070/3: Squamous cell carcinoma, NOS	50-54 years	Male	Left - origin of primary	15	0	72	Untraced	53
Lung and Bronchus	56	Beam radiation	Yes	T2a	N2	M0	8140/3: Adenocarcinoma, NOS	50-54 years	Female	Left - origin of primary	36	2	30	Untraced	54
Lung and Bronchus	33	Beam radiation	Yes	T2b	N2	M0	8481/3: Mucin-producing adenocarcinoma	50-54 years	Male	Left - origin of primary	17	2	65	Untraced	56
Lung and Bronchus	21	Beam radiation	Yes	T1a	N2	M0	8046/3: Non-small cell carcinoma	50-54 years	Female	Left - origin of primary	1	1	14	Untraced	56
Lung and Bronchus	33	None/Unknown	Yes	T2a	N2	M0	8140/3: Adenocarcinoma, NOS	50-54 years	Female	Left - origin of primary	30	3	28	Untraced	58
Lung and Bronchus	56	None/Unknown	Yes	T2b	N2	M0	8140/3: Adenocarcinoma, NOS	50-54 years	Female	Right - origin of primary	16	5	67	Dead	24
Lung and Bronchus	33	Beam radiation	Yes	T1b	N2	M0	8140/3: Adenocarcinoma, NOS	50-54 years	Female	Left - origin of primary	98	3	24	Alive	60
Lung and Bronchus	33	Recommended, unknown if administered	Yes	T2b	N2	M0	8070/3: Squamous cell carcinoma, NOS	50-54 years	Female	Right - origin of primary	19	10	54	Untraced	54
Lung and Bronchus	21	Beam radiation	Yes	T1a	N2	M0	8140/3: Adenocarcinoma, NOS	50-54 years	Female	Right - origin of primary	3	1	10	Alive	60
Lung and Bronchus	55	Beam radiation	Yes	T3	N2	M0	8070/3: Squamous cell carcinoma, NOS	50-54 years	Male	Left - origin of primary	13	95	65	Alive	60
Lung and Bronchus	55	None/Unknown	No/Unknown	T1b	N2	M0	8070/3: Squamous cell carcinoma, NOS	50-54 years	Male	Left - origin of primary	9	2	28	Untraced	3
Lung and Bronchus	56	None/Unknown	Yes	T4	N2	M0	8140/3: Adenocarcinoma, NOS	50-54 years	Female	Left - origin of primary	48	16	45	Untraced	56
Lung and Bronchus	46	Beam radiation	Yes	T4	N0	M0	8140/3: Adenocarcinoma, NOS	50-54 years	Female	Right - origin of primary	5	0	50	Alive	60
Lung and Bronchus	56	Beam radiation	Yes	T2b	N2	M0	8550/3: Acinar cell carcinoma	50-54 years	Male	Right - origin of primary	23	2	56	Dead	56
Lung and Bronchus	55	Beam radiation	Yes	T2b	N2	M0	8070/3: Squamous cell carcinoma, NOS	50-54 years	Female	Left - origin of primary	15	3	70	Untraced	59
Lung and Bronchus	55	Beam radiation	No/Unknown	T4	N1	M0	8032/3: Spindle cell carcinoma, NOS	50-54 years	Male	Right - origin of primary	22	1	77	Dead	13
Lung and Bronchus	33	Beam radiation	Yes	T2a	N2	M0	8140/3: Adenocarcinoma, NOS	50-54 years	Female	Left - origin of primary	38	3	50	Untraced	47
Lung and Bronchus	55	None/Unknown	No/Unknown	T4	N0	M0	8070/3: Squamous cell carcinoma, NOS	50-54 years	Female	Right - origin of primary	12	0	40	Dead	3
Lung and Bronchus	33	Beam radiation	Yes	T3	N2	M0	8140/3: Adenocarcinoma, NOS	50-54 years	Male	Right - origin of primary	16	3	50	Dead	36
Lung and Bronchus	21	None/Unknown	No/Unknown	T3	N2	M0	8560/3: Adenosquamous carcinoma	50-54 years	Female	Left - origin of primary	95	0	15	Dead	10
Lung and Bronchus	33	Beam radiation	Yes	T2b	N2	M0	8140/3: Adenocarcinoma, NOS	50-54 years	Female	Right - origin of primary	10	0	65	Alive	60
Lung and Bronchus	33	None/Unknown	Yes	T2b	N2	M0	8560/3: Adenosquamous carcinoma	50-54 years	Male	Right - origin of primary	3	1	56	Dead	41
Lung and Bronchus	56	None/Unknown	Yes	T2a	N2	M0	8070/3: Squamous cell carcinoma, NOS	50-54 years	Male	Left - origin of primary	23	4	32	Alive	60
Lung and Bronchus	33	None/Unknown	Yes	T4	N1	M0	8140/3: Adenocarcinoma, NOS	50-54 years	Male	Left - origin of primary	97	2	53	Alive	60
Lung and Bronchus	56	None/Unknown	Yes	T3	N1	M0	8560/3: Adenosquamous carcinoma	50-54 years	Male	Right - origin of primary	12	3	46	Alive	60
Lung and Bronchus	30	None/Unknown	Yes	T3	N1	M0	8250/3: Bronchiolo-alveolar adenocarcinoma, NOS	50-54 years	Female	Right - origin of primary	1	1	18	Alive	60
Lung and Bronchus	33	None/Unknown	Yes	T2b	N2	M0	8140/3: Adenocarcinoma, NOS	50-54 years	Male	Right - origin of primary	10	4	65	Dead	6
Lung and Bronchus	33	None/Unknown	Yes	T3	N2	M0	8046/3: Non-small cell carcinoma	50-54 years	Male	Left - origin of primary	97	97	90	Untraced	15
Lung and Bronchus	33	Beam radiation	Yes	T2a	N2	M0	8550/3: Acinar cell carcinoma	50-54 years	Female	Right - origin of primary	8	3	25	Alive	60
Lung and Bronchus	33	Beam radiation	Yes	T3	N2	M0	8140/3: Adenocarcinoma, NOS	50-54 years	Female	Left - origin of primary	98	97	12	Dead	38
Lung and Bronchus	33	None/Unknown	No/Unknown	T3	N1	M0	8071/3: Squamous cell carcinoma, keratinizing, NOS	50-54 years	Male	Left - origin of primary	10	1	80	Alive	60
Lung and Bronchus	30	None/Unknown	Yes	T3	N1	M0	8022/3: Pleomorphic carcinoma	50-54 years	Female	Right - origin of primary	16	4	95	Dead	10
Lung and Bronchus	21	Beam radiation	Yes	T4	N2	M0	8070/3: Squamous cell carcinoma, NOS	50-54 years	Female	Left - origin of primary	1	1	12	Dead	16
Lung and Bronchus	33	None/Unknown	Yes	T4	N1	M0	8560/3: Adenosquamous carcinoma	50-54 years	Female	Left - origin of primary	18	1	20	Alive	60
Lung and Bronchus	21	None/Unknown	No/Unknown	T4	N0	M0	8240/3: Carcinoid tumor, NOS	50-54 years	Female	Left - origin of primary	2	0	11	Untraced	55
Lung and Bronchus	46	Beam radiation	Yes	T3	N2	M0	8140/3: Adenocarcinoma, NOS	50-54 years	Male	Right - origin of primary	98	0	89	Dead	52
Lung and Bronchus	33	None/Unknown	No/Unknown	T4	N0	M0	8140/3: Adenocarcinoma, NOS	50-54 years	Male	Right - origin of primary	10	0	19	Untraced	41
Lung and Bronchus	55	None/Unknown	Yes	T4	N1	M0	8070/3: Squamous cell carcinoma, NOS	50-54 years	Male	Left - origin of primary	15	4	50	Dead	8
Lung and Bronchus	21	Beam radiation	Yes	T3	N2	M0	8246/3: Neuroendocrine carcinoma, NOS	50-54 years	Female	Left - origin of primary	98	97	15	Dead	21
Lung and Bronchus	30	Beam radiation	No/Unknown	T4	N1	M0	8140/3: Adenocarcinoma, NOS	50-54 years	Female	Left - origin of primary	14	3	87	Dead	38
Lung and Bronchus	33	Beam radiation	Yes	T3	N1	M0	8140/3: Adenocarcinoma, NOS	50-54 years	Female	Left - origin of primary	4	4	50	Dead	19
Lung and Bronchus	33	None/Unknown	No/Unknown	T1b	N2	M0	8249/3: Atypical carcinoid tumor	50-54 years	Male	Right - origin of primary	13	3	24	Alive	60
Lung and Bronchus	56	None/Unknown	Yes	T3	N1	M0	8070/3: Squamous cell carcinoma, NOS	50-54 years	Female	Left - origin of primary	15	2	25	Untraced	27
Lung and Bronchus	56	Beam radiation	Yes	T4	N2	M0	8070/3: Squamous cell carcinoma, NOS	50-54 years	Male	Right - origin of primary	24	3	999	Untraced	28
Lung and Bronchus	33	None/Unknown	Yes	T2a	N2	M0	8140/3: Adenocarcinoma, NOS	50-54 years	Female	Right - origin of primary	9	2	24	Untraced	36
Lung and Bronchus	55	None/Unknown	Yes	T2a	N2	M0	8140/3: Adenocarcinoma, NOS	50-54 years	Female	Right - origin of primary	13	9	32	Dead	17
Lung and Bronchus	33	Beam radiation	Yes	T2b	N2	M0	8140/3: Adenocarcinoma, NOS	50-54 years	Female	Left - origin of primary	5	95	53	Untraced	30
Lung and Bronchus	33	Beam radiation	Yes	T3	N2	M0	8140/3: Adenocarcinoma, NOS	50-54 years	Female	Right - origin of primary	21	2	30	Dead	19
Lung and Bronchus	33	None/Unknown	Yes	T2b	N2	M0	8255/3: Adenocarcinoma with mixed subtypes	50-54 years	Female	Left - origin of primary	25	10	55	Untraced	34
Lung and Bronchus	56	Beam radiation	Yes	T2b	N2	M0	8070/3: Squamous cell carcinoma, NOS	50-54 years	Male	Right - origin of primary	11	0	52	Untraced	38
Lung and Bronchus	30	Beam radiation	Yes	T1a	N2	M0	8140/3: Adenocarcinoma, NOS	50-54 years	Female	Right - origin of primary	10	3	14	Untraced	35
Lung and Bronchus	23	None/Unknown	No/Unknown	T2a	N2	M0	8070/3: Squamous cell carcinoma, NOS	50-54 years	Male	Right - origin of primary	95	95	50	Untraced	36
Lung and Bronchus	33	None/Unknown	Yes	T2a	N2	M0	8140/3: Adenocarcinoma, NOS	50-54 years	Female	Right - origin of primary	3	3	28	Untraced	42
Lung and Bronchus	33	Beam radiation	Yes	T4	N0	M0	8012/3: Large cell carcinoma, NOS	50-54 years	Male	Left - origin of primary	12	0	39	Dead	19
Lung and Bronchus	56	None/Unknown	Yes	T4	N0	M0	8140/3: Adenocarcinoma, NOS	50-54 years	Female	Right - origin of primary	14	0	25	Dead	23
Lung and Bronchus	30	Beam radiation	Yes	T4	N2	M0	8140/3: Adenocarcinoma, NOS	50-54 years	Male	Right - origin of primary	95	95	65	Untraced	51
Lung and Bronchus	30	None/Unknown	No/Unknown	T3	N1	M0	8480/3: Mucinous adenocarcinoma	50-54 years	Male	Left - origin of primary	3	1	99	Dead	39
Lung and Bronchus	33	Beam radiation	Yes	T4	N2	M0	8140/3: Adenocarcinoma, NOS	50-54 years	Female	Right - origin of primary	97	1	65	Untraced	45
Lung and Bronchus	45	Beam radiation	Yes	T3	N2	M0	8140/3: Adenocarcinoma, NOS	50-54 years	Female	Right - origin of primary	15	1	95	Dead	14
Lung and Bronchus	33	None/Unknown	Yes	T3	N2	M0	8140/3: Adenocarcinoma, NOS	50-54 years	Female	Left - origin of primary	7	1	117	Untraced	32
Lung and Bronchus	56	None/Unknown	No/Unknown	T1a	N2	M0	8255/3: Adenocarcinoma with mixed subtypes	50-54 years	Male	Left - origin of primary	11	5	16	Untraced	46
Lung and Bronchus	55	None/Unknown	Yes	T3	N1	M0	8140/3: Adenocarcinoma, NOS	50-54 years	Male	Left - origin of primary	8	3	94	Dead	14
Lung and Bronchus	30	Beam radiation	No/Unknown	T1a	N3	M0	8140/3: Adenocarcinoma, NOS	50-54 years	Male	Right - origin of primary	96	97	19	Alive	60
Lung and Bronchus	56	None/Unknown	No/Unknown	T2a	N2	M0	8140/3: Adenocarcinoma, NOS	50-54 years	Male	Right - origin of primary	9	6	25	Dead	3
Lung and Bronchus	45	Beam radiation	Yes	T3	N2	M0	8070/3: Squamous cell carcinoma, NOS	50-54 years	Female	Left - origin of primary	30	9	85	Dead	38
Lung and Bronchus	21	None/Unknown	No/Unknown	T1a	N2	M0	8240/3: Carcinoid tumor, NOS	50-54 years	Female	Right - origin of primary	8	1	10	Untraced	55
Lung and Bronchus	33	Beam radiation	Yes	T4	N0	M0	8140/3: Adenocarcinoma, NOS	50-54 years	Male	Right - origin of primary	19	0	90	Alive	60
Lung and Bronchus	56	Beam radiation	Yes	T2a	N2	M0	8550/3: Acinar cell carcinoma	50-54 years	Female	Left - origin of primary	7	0	35	Dead	16
Lung and Bronchus	33	Beam radiation	Yes	T1b	N2	M0	8140/3: Adenocarcinoma, NOS	50-54 years	Male	Right - origin of primary	13	2	21	Untraced	46
Lung and Bronchus	30	None/Unknown	Yes	T1b	N2	M0	8260/3: Papillary adenocarcinoma, NOS	50-54 years	Male	Right - origin of primary	1	1	25	Alive	60
Lung and Bronchus	21	Beam radiation	Yes	T4	N2	M0	8070/3: Squamous cell carcinoma, NOS	50-54 years	Male	Right - origin of primary	3	95	999	Untraced	45
Lung and Bronchus	56	None/Unknown	Yes	T2a	N2	M0	8071/3: Squamous cell carcinoma, keratinizing, NOS	50-54 years	Male	Left - origin of primary	9	4	34	Dead	25
Lung and Bronchus	33	Beam radiation	Yes	T3	N2	M0	8070/3: Squamous cell carcinoma, NOS	50-54 years	Male	Right - origin of primary	23	0	76	Untraced	43
Lung and Bronchus	56	None/Unknown	Yes	T4	N2	M0	8070/3: Squamous cell carcinoma, NOS	50-54 years	Male	Left - origin of primary	14	0	120	Alive	60
Lung and Bronchus	33	Beam radiation	Yes	T1a	N2	M0	8140/3: Adenocarcinoma, NOS	50-54 years	Male	Right - origin of primary	8	0	16	Untraced	34
Lung and Bronchus	56	None/Unknown	Yes	T1b	N2	M0	8550/3: Acinar cell carcinoma	50-54 years	Male	Right - origin of primary	12	7	28	Dead	8
Lung and Bronchus	30	Beam radiation	Yes	T4	N2	M0	8140/3: Adenocarcinoma, NOS	50-54 years	Female	Right - origin of primary	23	1	80	Dead	23
Lung and Bronchus	33	None/Unknown	Yes	T4	N1	M0	8140/3: Adenocarcinoma, NOS	50-54 years	Female	Right - origin of primary	57	1	80	Dead	10
Lung and Bronchus	56	Beam radiation	Yes	T3	N2	M0	8140/3: Adenocarcinoma, NOS	50-54 years	Male	Right - origin of primary	16	4	80	Dead	6
Lung and Bronchus	33	Beam radiation	Yes	T2a	N2	M0	8140/3: Adenocarcinoma, NOS	50-54 years	Female	Right - origin of primary	98	95	35	Untraced	48
Lung and Bronchus	33	None/Unknown	No/Unknown	T1a	N2	M0	8140/3: Adenocarcinoma, NOS	50-54 years	Male	Left - origin of primary	12	3	12	Dead	12
Lung and Bronchus	33	Beam radiation	Yes	T2a	N2	M0	8070/3: Squamous cell carcinoma, NOS	50-54 years	Female	Right - origin of primary	8	2	35	Untraced	30
Lung and Bronchus	33	Beam radiation	Yes	T2a	N2	M0	8070/3: Squamous cell carcinoma, NOS	50-54 years	Female	Right - origin of primary	25	1	40	Alive	60
Lung and Bronchus	21	Beam radiation	Yes	T2a	N2	M0	8140/3: Adenocarcinoma, NOS	50-54 years	Female	Left - origin of primary	1	1	15	Dead	7
Lung and Bronchus	46	Beam radiation	Yes	T3	N1	M0	8140/3: Adenocarcinoma, NOS	50-54 years	Male	Right - origin of primary	6	1	50	Untraced	43
Lung and Bronchus	33	Beam radiation	Yes	T4	N0	M0	8140/3: Adenocarcinoma, NOS	50-54 years	Female	Left - origin of primary	21	0	10	Untraced	55
Lung and Bronchus	56	None/Unknown	Yes	T4	N1	M0	8070/3: Squamous cell carcinoma, NOS	50-54 years	Male	Left - origin of primary	26	4	62	Untraced	39
Lung and Bronchus	33	Beam radiation	Yes	T2b	N2	M0	8140/3: Adenocarcinoma, NOS	50-54 years	Female	Right - origin of primary	21	1	52	Dead	35
Lung and Bronchus	55	Beam radiation	Yes	T3	N1	M0	8071/3: Squamous cell carcinoma, keratinizing, NOS	50-54 years	Male	Left - origin of primary	4	1	80	Dead	8
Lung and Bronchus	46	None/Unknown	No/Unknown	T3	N2	M0	8070/3: Squamous cell carcinoma, NOS	50-54 years	Male	Right - origin of primary	5	1	55	Dead	2
Lung and Bronchus	56	Beam radiation	Yes	T2a	N2	M0	8070/3: Squamous cell carcinoma, NOS	50-54 years	Female	Right - origin of primary	95	0	48	Untraced	14
Lung and Bronchus	46	Beam radiation	Yes	T3	N2	M0	8070/3: Squamous cell carcinoma, NOS	50-54 years	Male	Right - origin of primary	98	0	35	Untraced	59
Lung and Bronchus	33	None/Unknown	No/Unknown	T4	N1	M0	8070/3: Squamous cell carcinoma, NOS	50-54 years	Male	Left - origin of primary	20	6	37	Dead	4
Lung and Bronchus	33	None/Unknown	Yes	T4	N0	M0	8070/3: Squamous cell carcinoma, NOS	50-54 years	Female	Right - origin of primary	23	0	35	Untraced	43
Lung and Bronchus	33	None/Unknown	Yes	T2a	N2	M0	8480/3: Mucinous adenocarcinoma	50-54 years	Male	Left - origin of primary	20	4	45	Untraced	42
Lung and Bronchus	56	None/Unknown	Yes	T3	N1	M0	8070/3: Squamous cell carcinoma, NOS	50-54 years	Male	Right - origin of primary	31	3	40	Alive	60
Lung and Bronchus	33	Beam radiation	Yes	T2a	N2	M0	8140/3: Adenocarcinoma, NOS	50-54 years	Male	Left - origin of primary	1	95	49	Dead	15
Lung and Bronchus	33	Beam radiation	Yes	T2a	N2	M0	8070/3: Squamous cell carcinoma, NOS	50-54 years	Female	Right - origin of primary	23	5	35	Untraced	33
Lung and Bronchus	33	Beam radiation	No/Unknown	T4	N0	M0	8072/3: Squamous cell carcinoma, large cell, nonkeratinizing, NOS	50-54 years	Female	Right - origin of primary	23	0	31	Dead	9
Lung and Bronchus	45	Beam radiation	Yes	T4	N0	M0	8032/3: Spindle cell carcinoma, NOS	50-54 years	Male	Left - origin of primary	0	98	60	Untraced	55
Lung and Bronchus	45	None/Unknown	No/Unknown	T2a	N2	M0	8240/3: Carcinoid tumor, NOS	50-54 years	Male	Right - origin of primary	14	2	35	Untraced	55
Lung and Bronchus	55	None/Unknown	No/Unknown	T2a	N2	M0	8240/3: Carcinoid tumor, NOS	50-54 years	Female	Right - origin of primary	14	4	35	Alive	60
Lung and Bronchus	66	None/Unknown	Yes	T4	N1	M0	8071/3: Squamous cell carcinoma, keratinizing, NOS	50-54 years	Male	Left - origin of primary	15	6	50	Dead	11
Lung and Bronchus	21	Beam radiation	Yes	T4	N2	M0	8140/3: Adenocarcinoma, NOS	50-54 years	Male	Left - origin of primary	95	0	38	Dead	6
Lung and Bronchus	56	None/Unknown	Yes	T4	N0	M0	8260/3: Papillary adenocarcinoma, NOS	50-54 years	Female	Right - origin of primary	5	0	20	Untraced	46
Lung and Bronchus	33	None/Unknown	Yes	T1b	N2	M0	8140/3: Adenocarcinoma, NOS	50-54 years	Female	Right - origin of primary	28	1	23	Untraced	40
Lung and Bronchus	33	None/Unknown	Yes	T3	N1	M0	8480/3: Mucinous adenocarcinoma	50-54 years	Male	Left - origin of primary	9	4	45	Dead	8
Lung and Bronchus	33	None/Unknown	Yes	T2a	N2	M0	8140/3: Adenocarcinoma, NOS	50-54 years	Male	Right - origin of primary	14	95	42	Untraced	27
Lung and Bronchus	33	None/Unknown	Yes	T3	N1	M0	8140/3: Adenocarcinoma, NOS	50-54 years	Female	Right - origin of primary	8	1	85	Alive	60
Lung and Bronchus	33	Recommended, unknown if administered	Yes	T2a	N2	M0	8140/3: Adenocarcinoma, NOS	50-54 years	Male	Right - origin of primary	10	3	25	Dead	31
Lung and Bronchus	56	Beam radiation	Yes	T2a	N2	M0	8070/3: Squamous cell carcinoma, NOS	50-54 years	Female	Left - origin of primary	95	95	36	Dead	17
Lung and Bronchus	56	None/Unknown	Yes	T4	N2	M0	8070/3: Squamous cell carcinoma, NOS	50-54 years	Male	Right - origin of primary	98	0	60	Alive	60
Lung and Bronchus	45	None/Unknown	Yes	T4	N0	M0	8140/3: Adenocarcinoma, NOS	50-54 years	Female	Right - origin of primary	6	0	15	Untraced	44
Lung and Bronchus	56	Beam radiation	Yes	T1b	N2	M0	8140/3: Adenocarcinoma, NOS	50-54 years	Male	Left - origin of primary	0	98	25	Dead	14
Lung and Bronchus	33	Beam radiation	Yes	T2b	N2	M0	8070/3: Squamous cell carcinoma, NOS	50-54 years	Male	Right - origin of primary	6	0	65	Untraced	44
Lung and Bronchus	55	Beam radiation	Yes	T3	N1	M0	8070/3: Squamous cell carcinoma, NOS	50-54 years	Male	Left - origin of primary	82	5	45	Alive	60
Lung and Bronchus	33	None/Unknown	Yes	T4	N2	M0	8046/3: Non-small cell carcinoma	50-54 years	Female	Left - origin of primary	0	98	33	Untraced	54
Lung and Bronchus	90	None/Unknown	Yes	T2b	N2	M0	8046/3: Non-small cell carcinoma	50-54 years	Male	Right - origin of primary	0	98	60	Dead	45
Lung and Bronchus	33	None/Unknown	Yes	T3	N2	M0	8249/3: Atypical carcinoid tumor	50-54 years	Female	Right - origin of primary	7	4	21	Untraced	50
Lung and Bronchus	33	Beam radiation	Yes	T3	N2	M0	8070/3: Squamous cell carcinoma, NOS	50-54 years	Male	Right - origin of primary	33	1	68	Dead	9
Lung and Bronchus	33	Beam radiation	Yes	T2a	N2	M0	8140/3: Adenocarcinoma, NOS	50-54 years	Male	Right - origin of primary	17	4	37	Untraced	37
Lung and Bronchus	55	None/Unknown	Yes	T4	N1	M0	8140/3: Adenocarcinoma, NOS	50-54 years	Male	Left - origin of primary	15	1	47	Untraced	33
Lung and Bronchus	33	None/Unknown	Yes	T2a	N2	M0	8070/3: Squamous cell carcinoma, NOS	50-54 years	Male	Left - origin of primary	18	4	34	Alive	60
Lung and Bronchus	30	Beam radiation	Yes	T2NOS	N2	M0	8140/3: Adenocarcinoma, NOS	50-54 years	Female	Right - origin of primary	2	0	37	Dead	11
Lung and Bronchus	33	Beam radiation	Yes	T2NOS	N2	M0	8140/3: Adenocarcinoma, NOS	50-54 years	Female	Left - origin of primary	14	0	43	Untraced	32
Lung and Bronchus	33	Beam radiation	Yes	T2a	N2	M0	8140/3: Adenocarcinoma, NOS	50-54 years	Female	Right - origin of primary	11	6	36	Dead	50
Lung and Bronchus	33	Beam radiation	Yes	T1a	N2	M0	8140/3: Adenocarcinoma, NOS	50-54 years	Female	Right - origin of primary	17	3	3	Untraced	34
Lung and Bronchus	33	Beam radiation	Yes	T2b	N2	M0	8140/3: Adenocarcinoma, NOS	50-54 years	Male	Right - origin of primary	3	0	55	Dead	60
Lung and Bronchus	22	Beam radiation	Yes	T1b	N2	M0	8255/3: Adenocarcinoma with mixed subtypes	50-54 years	Male	Left - origin of primary	7	2	24	Dead	57
Lung and Bronchus	30	None/Unknown	Yes	T4	N1	M0	8070/3: Squamous cell carcinoma, NOS	50-54 years	Male	Right - origin of primary	11	1	55	Untraced	10
Lung and Bronchus	33	None/Unknown	No/Unknown	T1b	N2	M0	8140/3: Adenocarcinoma, NOS	50-54 years	Male	Left - origin of primary	7	0	26	Untraced	42
Lung and Bronchus	33	None/Unknown	Yes	T2a	N2	M0	8070/3: Squamous cell carcinoma, NOS	50-54 years	Female	Right - origin of primary	6	2	7	Untraced	33
Lung and Bronchus	33	Beam radiation	Yes	T4	N2	M0	8070/3: Squamous cell carcinoma, NOS	50-54 years	Male	Left - origin of primary	6	1	65	Alive	60
Lung and Bronchus	46	Beam radiation	Yes	T3	N1	M0	8070/3: Squamous cell carcinoma, NOS	50-54 years	Female	Left - origin of primary	8	2	75	Alive	60
Lung and Bronchus	33	Beam radiation	Yes	T3	N2	M0	8046/3: Non-small cell carcinoma	50-54 years	Female	Left - origin of primary	22	0	87	Untraced	37
Lung and Bronchus	56	Beam radiation	Yes	T3	N2	M0	8140/3: Adenocarcinoma, NOS	50-54 years	Female	Left - origin of primary	0	98	70	Dead	50
Lung and Bronchus	33	None/Unknown	No/Unknown	T1b	N2	M0	8310/3: Clear cell adenocarcinoma, NOS	50-54 years	Male	Left - origin of primary	1	1	25	Dead	34
Lung and Bronchus	55	None/Unknown	Yes	T2b	N2	M0	8070/3: Squamous cell carcinoma, NOS	50-54 years	Male	Right - origin of primary	9	2	52	Dead	37
Lung and Bronchus	33	Beam radiation	Yes	T3	N1	M0	8070/3: Squamous cell carcinoma, NOS	50-54 years	Male	Right - origin of primary	5	3	20	Untraced	27
Lung and Bronchus	56	None/Unknown	Yes	T4	N1	M0	8083/3: Basaloid squamous cell carcinoma	50-54 years	Female	Right - origin of primary	29	3	50	Alive	60
Lung and Bronchus	33	None/Unknown	Yes	T1a	N2	M0	8480/3: Mucinous adenocarcinoma	50-54 years	Female	Left - origin of primary	97	1	19	Untraced	41
Lung and Bronchus	33	Beam radiation	Yes	T2a	N2	M0	8255/3: Adenocarcinoma with mixed subtypes	50-54 years	Male	Right - origin of primary	8	2	38	Alive	60
Lung and Bronchus	33	Beam radiation	Yes	T2a	N2	M0	8140/3: Adenocarcinoma, NOS	50-54 years	Male	Right - origin of primary	10	8	39	Dead	24
Lung and Bronchus	33	Beam radiation	Yes	T4	N1	M0	8070/3: Squamous cell carcinoma, NOS	50-54 years	Male	Left - origin of primary	97	0	46	Untraced	46
Lung and Bronchus	33	None/Unknown	Yes	T2b	N2	M0	8481/3: Mucin-producing adenocarcinoma	50-54 years	Female	Right - origin of primary	25	3	55	Alive	60
Lung and Bronchus	55	Recommended, unknown if administered	Yes	T2a	N2	M0	8070/3: Squamous cell carcinoma, NOS	50-54 years	Male	Left - origin of primary	23	7	50	Dead	41
Lung and Bronchus	33	Beam radiation	Yes	T1b	N2	M0	8140/3: Adenocarcinoma, NOS	50-54 years	Male	Right - origin of primary	5	3	26	Dead	16
Lung and Bronchus	55	Beam radiation	Yes	T3	N2	M0	8070/3: Squamous cell carcinoma, NOS	50-54 years	Male	Left - origin of primary	9	3	65	Dead	38
Lung and Bronchus	56	Beam radiation	Yes	T2b	N2	M0	8140/3: Adenocarcinoma, NOS	50-54 years	Male	Right - origin of primary	31	5	65	Alive	60
Lung and Bronchus	33	Beam radiation	Yes	T1a	N2	M0	8140/3: Adenocarcinoma, NOS	50-54 years	Female	Right - origin of primary	1	1	7	Alive	60
Lung and Bronchus	33	Beam radiation	Yes	T2a	N2	M0	8140/3: Adenocarcinoma, NOS	50-54 years	Female	Right - origin of primary	11	4	30	Alive	60
Lung and Bronchus	33	Beam radiation	Yes	T3	N1	M0	8249/3: Atypical carcinoid tumor	50-54 years	Male	Right - origin of primary	22	1	75	Untraced	42
Lung and Bronchus	56	None/Unknown	Yes	T4	N1	M0	8070/3: Squamous cell carcinoma, NOS	50-54 years	Male	Right - origin of primary	15	3	96	Untraced	42
Lung and Bronchus	33	None/Unknown	Yes	T2a	N2	M0	8140/3: Adenocarcinoma, NOS	50-54 years	Female	Right - origin of primary	11	6	37	Alive	60
Lung and Bronchus	33	Beam radiation	Yes	T2b	N2	M0	8140/3: Adenocarcinoma, NOS	50-54 years	Male	Left - origin of primary	31	1	55	Alive	60
Lung and Bronchus	33	Beam radiation	Yes	T1b	N2	M0	8140/3: Adenocarcinoma, NOS	50-54 years	Female	Left - origin of primary	12	5	30	Untraced	33
Lung and Bronchus	21	None/Unknown	Yes	T3	N2	M0	8046/3: Non-small cell carcinoma	50-54 years	Male	Right - origin of primary	6	1	75	Dead	10
Lung and Bronchus	33	None/Unknown	Yes	T3	N2	M0	8140/3: Adenocarcinoma, NOS	50-54 years	Male	Left - origin of primary	97	0	24	Alive	60
Lung and Bronchus	33	None/Unknown	Yes	T4	N0	M0	8140/3: Adenocarcinoma, NOS	50-54 years	Female	Right - origin of primary	97	0	32	Untraced	40
Lung and Bronchus	45	Beam radiation	Yes	T4	N2	M0	8560/3: Adenosquamous carcinoma	50-54 years	Female	Right - origin of primary	7	0	49	Untraced	47
Lung and Bronchus	56	None/Unknown	Yes	T3	N1	M0	8070/3: Squamous cell carcinoma, NOS	50-54 years	Male	Left - origin of primary	35	3	88	Alive	60
Lung and Bronchus	12	Beam radiation	Yes	T2a	N2	M0	8070/3: Squamous cell carcinoma, NOS	50-54 years	Male	Right - origin of primary	95	95	30	Dead	6
Lung and Bronchus	33	None/Unknown	No/Unknown	T1a	N2	M0	8240/3: Carcinoid tumor, NOS	50-54 years	Female	Right - origin of primary	6	2	18	Alive	60
Lung and Bronchus	33	None/Unknown	No/Unknown	T3	N1	M0	8140/3: Adenocarcinoma, NOS	50-54 years	Male	Left - origin of primary	4	1	35	Untraced	52
Lung and Bronchus	33	None/Unknown	Yes	T1a	N2	M0	8140/3: Adenocarcinoma, NOS	50-54 years	Female	Right - origin of primary	97	97	7	Alive	60
Lung and Bronchus	33	None/Unknown	No/Unknown	T3	N2	M0	8240/3: Carcinoid tumor, NOS	50-54 years	Male	Left - origin of primary	10	2	85	Untraced	27
Lung and Bronchus	56	None/Unknown	Yes	T3	N1	M0	8560/3: Adenosquamous carcinoma	50-54 years	Female	Left - origin of primary	20	4	150	Untraced	27
Lung and Bronchus	33	None/Unknown	Yes	T2a	N2	M0	8480/3: Mucinous adenocarcinoma	50-54 years	Female	Right - origin of primary	3	1	35	Dead	18
Lung and Bronchus	33	Recommended, unknown if administered	No/Unknown	T2b	N2	M0	8070/3: Squamous cell carcinoma, NOS	50-54 years	Male	Right - origin of primary	97	1	62	Alive	60
Lung and Bronchus	33	None/Unknown	Yes	T4	N2	M0	8140/3: Adenocarcinoma, NOS	50-54 years	Male	Right - origin of primary	14	2	15	Alive	60
Lung and Bronchus	30	Beam radiation	Yes	T2a	N2	M0	8140/3: Adenocarcinoma, NOS	50-54 years	Male	Right - origin of primary	18	1	22	Dead	28
Lung and Bronchus	33	None/Unknown	Yes	T1a	N2	M0	8140/3: Adenocarcinoma, NOS	50-54 years	Female	Left - origin of primary	19	2	20	Alive	60
Lung and Bronchus	21	Beam radiation	No/Unknown	T3	N2	M0	8140/3: Adenocarcinoma, NOS	50-54 years	Female	Right - origin of primary	7	1	10	Untraced	30
Lung and Bronchus	33	Beam radiation	Yes	T2b	N2	M0	8140/3: Adenocarcinoma, NOS	50-54 years	Female	Right - origin of primary	7	2	65	Alive	60
Lung and Bronchus	22	None/Unknown	No/Unknown	T4	N0	M0	8255/3: Adenocarcinoma with mixed subtypes	50-54 years	Female	Right - origin of primary	2	0	25	Alive	60
Lung and Bronchus	56	Beam radiation	Yes	T4	N1	M0	8070/3: Squamous cell carcinoma, NOS	50-54 years	Female	Left - origin of primary	20	0	56	Untraced	34
Lung and Bronchus	30	Beam radiation	Yes	T3	N2	M0	8140/3: Adenocarcinoma, NOS	50-54 years	Male	Left - origin of primary	22	0	116	Untraced	33
Lung and Bronchus	30	Beam radiation	Yes	T3	N1	M0	8140/3: Adenocarcinoma, NOS	50-54 years	Male	Left - origin of primary	11	1	79	Untraced	37
Lung and Bronchus	13	Beam radiation	Yes	T4	N2	M0	8070/3: Squamous cell carcinoma, NOS	50-54 years	Male	Left - origin of primary	95	0	40	Untraced	16
Lung and Bronchus	56	Beam radiation	Yes	T4	N2	M0	8071/3: Squamous cell carcinoma, keratinizing, NOS	50-54 years	Male	Left - origin of primary	16	4	53	Untraced	33
Lung and Bronchus	33	Beam radiation	Yes	T2a	N2	M0	8255/3: Adenocarcinoma with mixed subtypes	50-54 years	Female	Right - origin of primary	19	2	50	Untraced	31
Lung and Bronchus	33	Beam radiation	Yes	T3	N2	M0	8046/3: Non-small cell carcinoma	50-54 years	Male	Right - origin of primary	5	0	79	Dead	22
Lung and Bronchus	33	Beam radiation	Yes	T2a	N3	M0	8070/3: Squamous cell carcinoma, NOS	50-54 years	Female	Right - origin of primary	2	0	35	Untraced	13
Lung and Bronchus	33	None/Unknown	Yes	T3	N1	M0	8140/3: Adenocarcinoma, NOS	50-54 years	Male	Left - origin of primary	15	1	110	Untraced	38
Lung and Bronchus	55	Beam radiation	Yes	T4	N2	M0	8070/3: Squamous cell carcinoma, NOS	50-54 years	Male	Right - origin of primary	8	1	27	Dead	38
Lung and Bronchus	33	Refused (1988+)	No/Unknown	T3	N1	M0	8140/3: Adenocarcinoma, NOS	50-54 years	Male	Left - origin of primary	7	1	93	Untraced	40
Lung and Bronchus	30	Beam radiation	Yes	T3	N2	M0	8070/3: Squamous cell carcinoma, NOS	50-54 years	Male	Right - origin of primary	6	0	44	Untraced	40
Lung and Bronchus	46	Beam radiation	No/Unknown	T3	N1	M0	8070/3: Squamous cell carcinoma, NOS	50-54 years	Male	Left - origin of primary	25	2	87	Dead	8
Lung and Bronchus	30	None/Unknown	Yes	T3	N1	M0	8046/3: Non-small cell carcinoma	50-54 years	Male	Left - origin of primary	17	2	85	Untraced	27
Lung and Bronchus	30	Beam radiation	Yes	T2a	N2	M0	8070/3: Squamous cell carcinoma, NOS	50-54 years	Male	Right - origin of primary	2	0	34	Dead	15
Lung and Bronchus	99	Beam radiation	No/Unknown	T1b	N2	M0	8140/3: Adenocarcinoma, NOS	50-54 years	Female	Right - origin of primary	0	98	30	Untraced	45
Lung and Bronchus	46	None/Unknown	Yes	T3	N1	M0	8140/3: Adenocarcinoma, NOS	50-54 years	Female	Right - origin of primary	9	3	64	Dead	37
Lung and Bronchus	55	None/Unknown	Yes	T3	N1	M0	8140/3: Adenocarcinoma, NOS	50-54 years	Female	Left - origin of primary	17	2	87	Untraced	43
Lung and Bronchus	33	Beam radiation	Yes	T3	N2	M0	8249/3: Atypical carcinoid tumor	50-54 years	Female	Left - origin of primary	9	1	18	Untraced	29
Lung and Bronchus	55	None/Unknown	No/Unknown	T3	N1	M0	8070/3: Squamous cell carcinoma, NOS	50-54 years	Male	Right - origin of primary	13	1	27	Untraced	1
Lung and Bronchus	33	Beam radiation	Yes	T3	N2	M0	8140/3: Adenocarcinoma, NOS	50-54 years	Female	Left - origin of primary	10	0	84	Dead	16
Lung and Bronchus	33	None/Unknown	No/Unknown	T2a	N2	M0	8240/3: Carcinoid tumor, NOS	50-54 years	Male	Left - origin of primary	17	1	35	Untraced	36
Lung and Bronchus	33	Beam radiation	Yes	T2b	N2	M0	8033/3: Pseudosarcomatous carcinoma	50-54 years	Female	Left - origin of primary	8	4	60	Dead	45
Lung and Bronchus	21	Beam radiation	Yes	T4	N3	M0	8070/3: Squamous cell carcinoma, NOS	50-54 years	Female	Left - origin of primary	6	0	50	Untraced	40
Lung and Bronchus	56	None/Unknown	Yes	T4	N0	M0	8012/3: Large cell carcinoma, NOS	50-54 years	Male	Right - origin of primary	10	0	52	Untraced	26
Lung and Bronchus	56	Beam radiation	Yes	T2a	N2	M0	8070/3: Squamous cell carcinoma, NOS	50-54 years	Male	Left - origin of primary	25	1	50	Untraced	13
Lung and Bronchus	21	Beam radiation	Yes	T4	N2	M0	8140/3: Adenocarcinoma, NOS	50-54 years	Male	Right - origin of primary	1	1	28	Dead	21
Lung and Bronchus	21	Beam radiation	Yes	T2a	N2	M0	8140/3: Adenocarcinoma, NOS	50-54 years	Female	Right - origin of primary	97	97	30	Dead	17
Lung and Bronchus	30	Beam radiation	Yes	T3	N1	M0	8140/3: Adenocarcinoma, NOS	50-54 years	Female	Left - origin of primary	4	1	350	Alive	60
Lung and Bronchus	56	None/Unknown	Yes	T3	N1	M0	8230/3: Solid carcinoma, NOS	50-54 years	Female	Right - origin of primary	20	1	78	Untraced	46
Lung and Bronchus	65	None/Unknown	Yes	T3	N1	M0	8070/3: Squamous cell carcinoma, NOS	50-54 years	Male	Left - origin of primary	22	2	75	Alive	60
Lung and Bronchus	33	Beam radiation	Yes	T1b	N2	M0	8140/3: Adenocarcinoma, NOS	50-54 years	Female	Right - origin of primary	19	11	23	Dead	22
Lung and Bronchus	33	Beam radiation	Yes	T1b	N2	M0	8140/3: Adenocarcinoma, NOS	50-54 years	Male	Left - origin of primary	18	10	22	Dead	37
Lung and Bronchus	33	Beam radiation	Yes	T2a	N2	M0	8255/3: Adenocarcinoma with mixed subtypes	50-54 years	Female	Right - origin of primary	16	4	15	Dead	58
Lung and Bronchus	33	Beam radiation	Yes	T3	N2	M0	8140/3: Adenocarcinoma, NOS	50-54 years	Female	Right - origin of primary	11	7	83	Untraced	25
Lung and Bronchus	33	None/Unknown	Yes	T3	N1	M0	8140/3: Adenocarcinoma, NOS	50-54 years	Male	Right - origin of primary	9	1	30	Untraced	57
Lung and Bronchus	55	Beam radiation	Yes	T3	N1	M0	8071/3: Squamous cell carcinoma, keratinizing, NOS	50-54 years	Male	Left - origin of primary	1	1	50	Dead	8
Lung and Bronchus	33	Beam radiation	Yes	T2b	N2	M0	8560/3: Adenosquamous carcinoma	50-54 years	Male	Left - origin of primary	8	1	55	Alive	60
Lung and Bronchus	55	Beam radiation	Yes	T2a	N2	M0	8070/3: Squamous cell carcinoma, NOS	50-54 years	Female	Left - origin of primary	4	0	49	Dead	12
Lung and Bronchus	33	Beam radiation	Yes	T1a	N2	M0	8255/3: Adenocarcinoma with mixed subtypes	50-54 years	Male	Left - origin of primary	11	1	20	Alive	60
Lung and Bronchus	21	Beam radiation	Yes	T1b	N2	M0	8140/3: Adenocarcinoma, NOS	50-54 years	Male	Right - origin of primary	9	3	16	Untraced	48
Lung and Bronchus	45	None/Unknown	No/Unknown	T1b	N2	M0	8240/3: Carcinoid tumor, NOS	50-54 years	Male	Right - origin of primary	12	1	29	Untraced	48
Lung and Bronchus	55	Beam radiation	Yes	T3	N2	M0	8070/3: Squamous cell carcinoma, NOS	50-54 years	Male	Right - origin of primary	48	14	27	Untraced	55
Lung and Bronchus	33	Beam radiation	Yes	T2b	N2	M0	8140/3: Adenocarcinoma, NOS	50-54 years	Male	Right - origin of primary	10	95	57	Dead	13
Lung and Bronchus	30	Beam radiation	Yes	T2a	N2	M0	8140/3: Adenocarcinoma, NOS	50-54 years	Female	Right - origin of primary	9	95	32	Dead	16
Lung and Bronchus	33	Beam radiation	Yes	T3	N1	M0	8140/3: Adenocarcinoma, NOS	50-54 years	Male	Right - origin of primary	16	0	100	Alive	60
Lung and Bronchus	33	None/Unknown	No/Unknown	T4	N0	M0	8022/3: Pleomorphic carcinoma	50-54 years	Male	Left - origin of primary	6	0	50	Untraced	25
Lung and Bronchus	56	Beam radiation	Yes	T4	N0	M0	8070/3: Squamous cell carcinoma, NOS	50-54 years	Female	Left - origin of primary	14	0	55	Untraced	59
Lung and Bronchus	56	Beam radiation	Yes	T4	N2	M0	8072/3: Squamous cell carcinoma, large cell, nonkeratinizing, NOS	50-54 years	Male	Left - origin of primary	11	3	61	Dead	6
Lung and Bronchus	56	None/Unknown	Yes	T2b	N3	M0	8000/3: Neoplasm, malignant	50-54 years	Male	Left - origin of primary	0	98	70	Dead	40
Lung and Bronchus	45	None/Unknown	Yes	T3	N2	M0	8249/3: Atypical carcinoid tumor	50-54 years	Female	Right - origin of primary	24	10	25	Untraced	29
Lung and Bronchus	45	None/Unknown	Yes	T3	N1	M0	8246/3: Neuroendocrine carcinoma, NOS	50-54 years	Female	Left - origin of primary	98	97	45	Untraced	60
Lung and Bronchus	33	Beam radiation	Yes	T3	N2	M0	8140/3: Adenocarcinoma, NOS	50-54 years	Male	Right - origin of primary	7	0	80	Alive	60
Lung and Bronchus	33	Beam radiation	Yes	T1b	N2	M0	8140/3: Adenocarcinoma, NOS	50-54 years	Male	Left - origin of primary	5	1	28	Untraced	60
Lung and Bronchus	56	None/Unknown	Yes	T1a	N2	M0	8070/3: Squamous cell carcinoma, NOS	50-54 years	Male	Right - origin of primary	29	4	65	Alive	60
Lung and Bronchus	30	Beam radiation	Yes	T4	N0	M0	8140/3: Adenocarcinoma, NOS	50-54 years	Female	Left - origin of primary	10	0	77	Untraced	39
Lung and Bronchus	45	None/Unknown	No/Unknown	T4	N0	M0	8246/3: Neuroendocrine carcinoma, NOS	50-54 years	Male	Right - origin of primary	0	98	40	Alive	60
Lung and Bronchus	33	Beam radiation	Yes	T2b	N2	M0	8070/3: Squamous cell carcinoma, NOS	50-54 years	Female	Left - origin of primary	98	97	55	Dead	41
Lung and Bronchus	33	Beam radiation	Yes	T1b	N2	M0	8140/3: Adenocarcinoma, NOS	50-54 years	Female	Right - origin of primary	6	4	30	Untraced	26
Lung and Bronchus	33	Beam radiation	Yes	T2a	N2	M0	8550/3: Acinar cell carcinoma	50-54 years	Male	Right - origin of primary	97	97	40	Untraced	27
Lung and Bronchus	56	None/Unknown	Yes	T3	N2	M0	8070/3: Squamous cell carcinoma, NOS	50-54 years	Male	Right - origin of primary	20	1	42	Dead	20
Lung and Bronchus	33	Beam radiation	Yes	T3	N1	M0	8070/3: Squamous cell carcinoma, NOS	50-54 years	Female	Right - origin of primary	5	1	45	Dead	30
Lung and Bronchus	56	None/Unknown	Yes	T4	N0	M0	8070/3: Squamous cell carcinoma, NOS	50-54 years	Male	Left - origin of primary	11	0	73	Dead	9
Lung and Bronchus	33	None/Unknown	No/Unknown	T4	N1	M0	8140/3: Adenocarcinoma, NOS	50-54 years	Male	Right - origin of primary	97	97	15	Alive	60
Lung and Bronchus	33	Beam radiation	Yes	T1b	N2	M0	8550/3: Acinar cell carcinoma	50-54 years	Female	Right - origin of primary	99	99	21	Untraced	25
Lung and Bronchus	33	None/Unknown	Yes	T1a	N2	M0	8255/3: Adenocarcinoma with mixed subtypes	50-54 years	Female	Left - origin of primary	8	2	19	Untraced	26
Lung and Bronchus	33	Beam radiation	Yes	T2a	N2	M0	8140/3: Adenocarcinoma, NOS	50-54 years	Male	Left - origin of primary	4	1	25	Dead	13
Lung and Bronchus	56	Beam radiation	Yes	T4	N1	M0	8012/3: Large cell carcinoma, NOS	50-54 years	Female	Left - origin of primary	9	3	70	Dead	11
Lung and Bronchus	33	None/Unknown	Yes	T1b	N2	M0	8070/3: Squamous cell carcinoma, NOS	50-54 years	Male	Right - origin of primary	6	2	22	Untraced	29
Lung and Bronchus	46	Beam radiation	Yes	T3	N2	M0	8070/3: Squamous cell carcinoma, NOS	50-54 years	Male	Left - origin of primary	98	97	60	Dead	23
Lung and Bronchus	33	Beam radiation	Yes	T1b	N2	M0	8140/3: Adenocarcinoma, NOS	50-54 years	Female	Right - origin of primary	39	28	21	Dead	8
Lung and Bronchus	33	None/Unknown	Yes	T1b	N2	M0	8140/3: Adenocarcinoma, NOS	50-54 years	Female	Right - origin of primary	6	3	22	Alive	60
Lung and Bronchus	33	Beam radiation	Yes	T4	N0	M0	8070/3: Squamous cell carcinoma, NOS	50-54 years	Female	Right - origin of primary	5	0	22	Alive	60
Lung and Bronchus	33	Beam radiation	Yes	T3	N2	M0	8140/3: Adenocarcinoma, NOS	50-54 years	Female	Left - origin of primary	0	98	29	Alive	60
Lung and Bronchus	33	Beam radiation	Yes	T1b	N2	M0	8140/3: Adenocarcinoma, NOS	50-54 years	Female	Right - origin of primary	3	1	29	Alive	60
Lung and Bronchus	33	Beam radiation	Yes	T2a	N2	M0	8140/3: Adenocarcinoma, NOS	50-54 years	Female	Left - origin of primary	15	5	19	Untraced	27
Lung and Bronchus	56	None/Unknown	Yes	T2b	N2	M0	8070/3: Squamous cell carcinoma, NOS	50-54 years	Female	Left - origin of primary	15	5	70	Alive	60
Lung and Bronchus	33	None/Unknown	Yes	T4	N1	M0	8070/3: Squamous cell carcinoma, NOS	50-54 years	Male	Right - origin of primary	15	5	40	Alive	60
Lung and Bronchus	33	Beam radiation	Yes	T3	N2	M0	8140/3: Adenocarcinoma, NOS	50-54 years	Male	Right - origin of primary	0	98	98	Dead	37
Lung and Bronchus	33	None/Unknown	Yes	T2a	N2	M0	8560/3: Adenosquamous carcinoma	50-54 years	Female	Right - origin of primary	97	1	38	Alive	60
Lung and Bronchus	21	None/Unknown	Yes	T2a	N2	M0	8013/3: Large cell neuroendocrine carcinoma	50-54 years	Male	Left - origin of primary	98	97	20	Alive	60
Lung and Bronchus	33	None/Unknown	Yes	T1a	N2	M0	8550/3: Acinar cell carcinoma	50-54 years	Female	Right - origin of primary	29	7	17	Untraced	29
Lung and Bronchus	55	Beam radiation	Yes	T2b	N2	M0	8070/3: Squamous cell carcinoma, NOS	50-54 years	Male	Left - origin of primary	6	1	70	Alive	60
Lung and Bronchus	33	Beam radiation	Yes	T2a	N2	M0	8230/3: Solid carcinoma, NOS	50-54 years	Female	Right - origin of primary	21	1	44	Untraced	45
Lung and Bronchus	21	None/Unknown	Yes	T2a	N2	M0	8046/3: Non-small cell carcinoma	50-54 years	Female	Left - origin of primary	1	1	19	Dead	39
Lung and Bronchus	56	None/Unknown	Yes	T3	N1	M0	8140/3: Adenocarcinoma, NOS	50-54 years	Male	Left - origin of primary	7	1	71	Dead	9
Lung and Bronchus	33	None/Unknown	Yes	T2a	N2	M0	8255/3: Adenocarcinoma with mixed subtypes	50-54 years	Female	Left - origin of primary	7	1	25	Untraced	53
Lung and Bronchus	55	Beam radiation	Yes	T3	N1	M0	8140/3: Adenocarcinoma, NOS	50-54 years	Female	Left - origin of primary	8	0	81	Alive	60
Lung and Bronchus	55	None/Unknown	Yes	T2a	N2	M0	8140/3: Adenocarcinoma, NOS	50-54 years	Female	Right - origin of primary	8	7	27	Dead	45
Lung and Bronchus	56	None/Unknown	No/Unknown	T2a	N2	M0	8070/3: Squamous cell carcinoma, NOS	50-54 years	Female	Right - origin of primary	0	98	21	Alive	60
Lung and Bronchus	33	Beam radiation	Yes	T2a	N2	M0	8140/3: Adenocarcinoma, NOS	50-54 years	Male	Right - origin of primary	11	1	37	Alive	60
Lung and Bronchus	33	None/Unknown	Yes	T2a	N2	M0	8140/3: Adenocarcinoma, NOS	50-54 years	Female	Right - origin of primary	7	2	30	Dead	59
Lung and Bronchus	33	None/Unknown	Yes	T2b	N3	M0	8140/3: Adenocarcinoma, NOS	50-54 years	Female	Left - origin of primary	9	9	52	Dead	14
Lung and Bronchus	33	None/Unknown	No/Unknown	T2a	N2	M0	8140/3: Adenocarcinoma, NOS	50-54 years	Male	Left - origin of primary	12	2	19	Dead	24
Lung and Bronchus	56	Beam radiation	Yes	T2a	N2	M0	8070/3: Squamous cell carcinoma, NOS	50-54 years	Female	Right - origin of primary	24	2	36	Dead	11
Lung and Bronchus	33	Beam radiation	No/Unknown	T1a	N3	M0	8012/3: Large cell carcinoma, NOS	50-54 years	Male	Right - origin of primary	2	1	15	Dead	10
Lung and Bronchus	33	Beam radiation	Yes	T2a	N2	M0	8140/3: Adenocarcinoma, NOS	50-54 years	Male	Left - origin of primary	98	0	35	Alive	60
Lung and Bronchus	33	Beam radiation	Yes	T1a	N2	M0	8140/3: Adenocarcinoma, NOS	50-54 years	Male	Left - origin of primary	16	2	14	Alive	60
Lung and Bronchus	33	Beam radiation	Yes	T1a	N2	M0	8140/3: Adenocarcinoma, NOS	50-54 years	Female	Right - origin of primary	24	17	16	Dead	18
Lung and Bronchus	33	Beam radiation	Yes	T1b	N2	M0	8140/3: Adenocarcinoma, NOS	50-54 years	Female	Left - origin of primary	6	3	30	Untraced	50
Lung and Bronchus	33	Beam radiation	Yes	T3	N2	M0	8140/3: Adenocarcinoma, NOS	50-54 years	Male	Left - origin of primary	8	1	25	Alive	60
Lung and Bronchus	90	None/Unknown	No/Unknown	T4	N0	M0	8070/3: Squamous cell carcinoma, NOS	50-54 years	Female	Right - origin of primary	2	0	60	Alive	60
Lung and Bronchus	33	Beam radiation	Yes	T2a	N2	M0	8140/3: Adenocarcinoma, NOS	50-54 years	Female	Right - origin of primary	6	2	30	Alive	60
Lung and Bronchus	33	Beam radiation	Yes	T3	N2	M0	8560/3: Adenosquamous carcinoma	50-54 years	Male	Right - origin of primary	12	1	30	Dead	13
Lung and Bronchus	56	None/Unknown	No/Unknown	T3	N2	M0	8070/3: Squamous cell carcinoma, NOS	50-54 years	Male	Left - origin of primary	13	7	45	Dead	2
Lung and Bronchus	56	Beam radiation	Yes	T2b	N2	M0	8070/3: Squamous cell carcinoma, NOS	50-54 years	Male	Left - origin of primary	10	3	70	Dead	37
Lung and Bronchus	33	None/Unknown	No/Unknown	T2b	N2	M0	8249/3: Atypical carcinoid tumor	50-54 years	Male	Right - origin of primary	32	1	60	Untraced	28
Lung and Bronchus	33	None/Unknown	No/Unknown	T3	N1	M0	8070/3: Squamous cell carcinoma, NOS	50-54 years	Male	Right - origin of primary	14	3	40	Untraced	38
Lung and Bronchus	33	Beam radiation	Yes	T3	N2	M0	8140/3: Adenocarcinoma, NOS	50-54 years	Male	Right - origin of primary	16	5	49	Untraced	42
Lung and Bronchus	33	None/Unknown	Yes	T3	N1	M0	8140/3: Adenocarcinoma, NOS	50-54 years	Male	Right - origin of primary	14	1	73	Untraced	9
Lung and Bronchus	33	Beam radiation	No/Unknown	T2a	N2	M0	8140/3: Adenocarcinoma, NOS	50-54 years	Male	Right - origin of primary	19	1	50	Untraced	27
Lung and Bronchus	46	None/Unknown	Yes	T3	N1	M0	8070/3: Squamous cell carcinoma, NOS	50-54 years	Male	Right - origin of primary	38	1	55	Dead	10
Lung and Bronchus	33	None/Unknown	No/Unknown	T3	N2	M0	8240/3: Carcinoid tumor, NOS	50-54 years	Male	Right - origin of primary	5	1	18	Untraced	18
Lung and Bronchus	33	None/Unknown	Yes	T2a	N2	M0	8255/3: Adenocarcinoma with mixed subtypes	50-54 years	Female	Right - origin of primary	4	3	35	Alive	60
Lung and Bronchus	33	Beam radiation	Yes	T3	N2	M0	8140/3: Adenocarcinoma, NOS	50-54 years	Male	Right - origin of primary	38	1	20	Untraced	33
Lung and Bronchus	33	None/Unknown	Yes	T4	N2	M0	8070/3: Squamous cell carcinoma, NOS	50-54 years	Male	Left - origin of primary	15	0	40	Untraced	44
Lung and Bronchus	33	Beam radiation	Yes	T2a	N2	M0	8046/3: Non-small cell carcinoma	50-54 years	Female	Right - origin of primary	18	0	37	Alive	60
Lung and Bronchus	48	None/Unknown	Yes	T3	N1	M0	8140/3: Adenocarcinoma, NOS	50-54 years	Female	Left - origin of primary	16	1	140	Dead	15
Lung and Bronchus	30	None/Unknown	No/Unknown	T3	N1	M0	8046/3: Non-small cell carcinoma	50-54 years	Male	Left - origin of primary	16	2	28	Untraced	3
Lung and Bronchus	56	Beam radiation	Yes	T2a	N2	M0	8140/3: Adenocarcinoma, NOS	50-54 years	Female	Right - origin of primary	8	5	33	Dead	19
Lung and Bronchus	33	None/Unknown	Yes	T1b	N2	M0	8140/3: Adenocarcinoma, NOS	50-54 years	Male	Left - origin of primary	8	3	21	Dead	27
Lung and Bronchus	33	Beam radiation	Yes	T1b	N2	M0	8070/3: Squamous cell carcinoma, NOS	50-54 years	Female	Right - origin of primary	20	2	25	Untraced	35
Lung and Bronchus	55	None/Unknown	Yes	T4	N0	M0	8070/3: Squamous cell carcinoma, NOS	50-54 years	Female	Right - origin of primary	8	0	60	Untraced	56
Lung and Bronchus	33	None/Unknown	No/Unknown	T4	N0	M0	8140/3: Adenocarcinoma, NOS	50-54 years	Female	Left - origin of primary	6	0	25	Untraced	30
Lung and Bronchus	33	None/Unknown	Yes	T3	N2	M0	8481/3: Mucin-producing adenocarcinoma	50-54 years	Female	Left - origin of primary	4	1	30	Alive	60
Lung and Bronchus	56	Beam radiation	Yes	T2b	N2	M0	8046/3: Non-small cell carcinoma	50-54 years	Female	Left - origin of primary	9	1	61	Untraced	45
Lung and Bronchus	33	Beam radiation	Yes	T2a	N2	M0	8260/3: Papillary adenocarcinoma, NOS	50-54 years	Male	Left - origin of primary	16	6	31	Untraced	40
Lung and Bronchus	30	None/Unknown	Yes	T1b	N2	M0	8260/3: Papillary adenocarcinoma, NOS	50-54 years	Male	Right - origin of primary	31	8	25	Untraced	46
Lung and Bronchus	33	Recommended, unknown if administered	Yes	T2a	N2	M0	8140/3: Adenocarcinoma, NOS	50-54 years	Male	Right - origin of primary	20	4	21	Dead	23
Lung and Bronchus	33	Beam radiation	Yes	T3	N2	M0	8070/3: Squamous cell carcinoma, NOS	50-54 years	Male	Left - origin of primary	3	1	30	Untraced	37
Lung and Bronchus	30	None/Unknown	Yes	T3	N1	M0	8070/3: Squamous cell carcinoma, NOS	50-54 years	Male	Right - origin of primary	27	2	72	Untraced	15
Lung and Bronchus	33	None/Unknown	Yes	T4	N1	M0	8070/3: Squamous cell carcinoma, NOS	50-54 years	Male	Right - origin of primary	10	3	31	Dead	40
Lung and Bronchus	33	Beam radiation	Yes	T4	N2	M0	8140/3: Adenocarcinoma, NOS	50-54 years	Female	Right - origin of primary	22	9	42	Untraced	39
Lung and Bronchus	33	None/Unknown	Yes	T2a	N2	M0	8140/3: Adenocarcinoma, NOS	50-54 years	Female	Right - origin of primary	5	1	32	Untraced	40
Lung and Bronchus	33	None/Unknown	Yes	T3	N2	M0	8560/3: Adenosquamous carcinoma	50-54 years	Male	Left - origin of primary	13	8	95	Dead	11
Lung and Bronchus	33	Beam radiation	Yes	T3	N2	M0	8140/3: Adenocarcinoma, NOS	50-54 years	Female	Left - origin of primary	10	5	25	Untraced	26
Lung and Bronchus	33	Beam radiation	Yes	T3	N2	M0	8140/3: Adenocarcinoma, NOS	50-54 years	Male	Right - origin of primary	9	1	72	Untraced	59
Lung and Bronchus	33	Beam radiation	Yes	T2a	N2	M0	8140/3: Adenocarcinoma, NOS	50-54 years	Female	Right - origin of primary	26	2	25	Alive	60
Lung and Bronchus	33	None/Unknown	No/Unknown	T2a	N2	M0	8070/3: Squamous cell carcinoma, NOS	50-54 years	Female	Right - origin of primary	8	2	45	Untraced	2
Lung and Bronchus	21	Beam radiation	Yes	T2a	N2	M0	8140/3: Adenocarcinoma, NOS	50-54 years	Female	Left - origin of primary	1	1	19	Dead	31
Lung and Bronchus	30	Beam radiation	Yes	T3	N2	M0	8070/3: Squamous cell carcinoma, NOS	50-54 years	Male	Right - origin of primary	2	0	70	Untraced	45
Lung and Bronchus	56	Beam radiation	Yes	T2a	N2	M0	8255/3: Adenocarcinoma with mixed subtypes	50-54 years	Male	Right - origin of primary	98	97	50	Untraced	44
Lung and Bronchus	33	None/Unknown	Yes	T3	N2	M0	8140/3: Adenocarcinoma, NOS	50-54 years	Male	Left - origin of primary	21	2	90	Untraced	48
Lung and Bronchus	30	Beam radiation	Yes	T2a	N2	M0	8255/3: Adenocarcinoma with mixed subtypes	50-54 years	Female	Right - origin of primary	1	1	45	Untraced	48
Lung and Bronchus	33	None/Unknown	No/Unknown	T2a	N3	M0	8140/3: Adenocarcinoma, NOS	50-54 years	Female	Right - origin of primary	9	3	42	Dead	19
Lung and Bronchus	33	None/Unknown	Yes	T3	N1	M0	8140/3: Adenocarcinoma, NOS	50-54 years	Male	Right - origin of primary	17	7	74	Dead	8
Lung and Bronchus	45	Beam radiation	Yes	T1a	N2	M0	8140/3: Adenocarcinoma, NOS	50-54 years	Female	Left - origin of primary	98	97	992	Dead	31
Lung and Bronchus	33	None/Unknown	No/Unknown	T4	N0	M0	8140/3: Adenocarcinoma, NOS	50-54 years	Female	Right - origin of primary	10	0	14	Dead	43
Lung and Bronchus	30	None/Unknown	Yes	T4	N1	M0	8070/3: Squamous cell carcinoma, NOS	50-54 years	Male	Right - origin of primary	8	2	68	Dead	15
Lung and Bronchus	33	Beam radiation	Yes	T2a	N2	M0	8070/3: Squamous cell carcinoma, NOS	50-54 years	Male	Right - origin of primary	20	13	50	Dead	31
Lung and Bronchus	33	None/Unknown	Yes	T1b	N2	M0	8010/3: Carcinoma, NOS	50-54 years	Female	Right - origin of primary	5	1	26	Untraced	53
Lung and Bronchus	33	Beam radiation	Yes	T2a	N2	M0	8140/3: Adenocarcinoma, NOS	50-54 years	Female	Left - origin of primary	12	8	26	Dead	22
Lung and Bronchus	56	Beam radiation	Yes	T4	N2	M0	8070/3: Squamous cell carcinoma, NOS	50-54 years	Female	Right - origin of primary	0	98	57	Untraced	49
Lung and Bronchus	33	Beam radiation	Yes	T2a	N2	M0	8140/3: Adenocarcinoma, NOS	50-54 years	Female	Right - origin of primary	18	95	35	Untraced	54
Lung and Bronchus	56	Beam radiation	Yes	T4	N1	M0	8070/3: Squamous cell carcinoma, NOS	50-54 years	Male	Right - origin of primary	6	0	82	Untraced	44
Lung and Bronchus	33	Beam radiation	Yes	T1b	N2	M0	8140/3: Adenocarcinoma, NOS	50-54 years	Male	Right - origin of primary	9	1	25	Untraced	20
Lung and Bronchus	33	Beam radiation	Yes	T3	N2	M0	8550/3: Acinar cell carcinoma	50-54 years	Male	Left - origin of primary	27	5	70	Dead	43
Lung and Bronchus	33	None/Unknown	Yes	T3	N1	M0	8246/3: Neuroendocrine carcinoma, NOS	50-54 years	Female	Right - origin of primary	10	1	115	Dead	26
Lung and Bronchus	48	Beam radiation	Yes	T4	N0	M0	8070/3: Squamous cell carcinoma, NOS	55-59 years	Male	Right - origin of primary	7	0	66	Untraced	31
Lung and Bronchus	21	None/Unknown	Yes	T1a	N2	M0	8140/3: Adenocarcinoma, NOS	55-59 years	Male	Left - origin of primary	4	2	20	Dead	31
Lung and Bronchus	23	Beam radiation	Yes	T4	N2	M0	8140/3: Adenocarcinoma, NOS	55-59 years	Male	Right - origin of primary	4	3	999	Alive	60
Lung and Bronchus	33	None/Unknown	Yes	T2a	N2	M0	8481/3: Mucin-producing adenocarcinoma	55-59 years	Female	Right - origin of primary	4	3	40	Dead	11
Lung and Bronchus	33	None/Unknown	Yes	T2a	N2	M0	8140/3: Adenocarcinoma, NOS	55-59 years	Male	Right - origin of primary	10	1	33	Untraced	54
Lung and Bronchus	33	Beam radiation	Yes	T4	N0	M0	8140/3: Adenocarcinoma, NOS	55-59 years	Female	Right - origin of primary	18	0	57	Untraced	52
Lung and Bronchus	21	Beam radiation	Yes	T4	N1	M0	8140/3: Adenocarcinoma, NOS	55-59 years	Female	Right - origin of primary	98	97	35	Dead	8
Lung and Bronchus	33	Beam radiation	Yes	T1a	N2	M0	8013/3: Large cell neuroendocrine carcinoma	55-59 years	Male	Right - origin of primary	3	3	11	Dead	12
Lung and Bronchus	56	None/Unknown	Yes	T4	N1	M0	8070/3: Squamous cell carcinoma, NOS	55-59 years	Male	Left - origin of primary	4	1	80	Untraced	60
Lung and Bronchus	56	None/Unknown	Yes	T4	N1	M0	8140/3: Adenocarcinoma, NOS	55-59 years	Female	Left - origin of primary	7	2	40	Dead	11
Lung and Bronchus	56	None/Unknown	Yes	T4	N1	M0	8140/3: Adenocarcinoma, NOS	55-59 years	Female	Right - origin of primary	30	2	29	Dead	55
Lung and Bronchus	21	Beam radiation	Yes	T1b	N2	M0	8070/3: Squamous cell carcinoma, NOS	55-59 years	Male	Right - origin of primary	8	1	30	Alive	60
Lung and Bronchus	56	Beam radiation	Yes	T3	N1	M0	8070/3: Squamous cell carcinoma, NOS	55-59 years	Male	Left - origin of primary	21	4	40	Untraced	39
Lung and Bronchus	56	None/Unknown	Yes	T3	N1	M0	8070/3: Squamous cell carcinoma, NOS	55-59 years	Male	Left - origin of primary	21	4	140	Dead	6
Lung and Bronchus	33	Beam radiation	Yes	T3	N2	M0	8140/3: Adenocarcinoma, NOS	55-59 years	Female	Right - origin of primary	11	0	39	Untraced	60
Lung and Bronchus	33	Beam radiation	Yes	T2a	N2	M0	8140/3: Adenocarcinoma, NOS	55-59 years	Female	Left - origin of primary	7	2	35	Dead	27
Lung and Bronchus	33	None/Unknown	Yes	T1a	N2	M0	8140/3: Adenocarcinoma, NOS	55-59 years	Male	Right - origin of primary	9	2	9	Dead	57
Lung and Bronchus	22	None/Unknown	No/Unknown	T1b	N2	M0	8070/3: Squamous cell carcinoma, NOS	55-59 years	Male	Right - origin of primary	3	1	30	Dead	12
Lung and Bronchus	33	Beam radiation	Yes	T2a	N2	M0	8140/3: Adenocarcinoma, NOS	55-59 years	Female	Left - origin of primary	15	5	17	Alive	60
Lung and Bronchus	33	Beam radiation	Yes	T1b	N2	M0	8070/3: Squamous cell carcinoma, NOS	55-59 years	Male	Left - origin of primary	8	6	27	Alive	60
Lung and Bronchus	45	Beam radiation	No/Unknown	T1a	N2	M0	8255/3: Adenocarcinoma with mixed subtypes	55-59 years	Male	Left - origin of primary	4	4	20	Dead	51
Lung and Bronchus	45	None/Unknown	Yes	T2b	N2	M0	8070/3: Squamous cell carcinoma, NOS	55-59 years	Male	Right - origin of primary	10	8	70	Alive	60
Lung and Bronchus	56	None/Unknown	Yes	T3	N1	M0	8070/3: Squamous cell carcinoma, NOS	55-59 years	Male	Right - origin of primary	10	4	80	Dead	9
Lung and Bronchus	33	Beam radiation	Yes	T2a	N2	M0	8140/3: Adenocarcinoma, NOS	55-59 years	Female	Right - origin of primary	14	4	46	Alive	60
Lung and Bronchus	21	None/Unknown	No/Unknown	T4	N0	M0	8140/3: Adenocarcinoma, NOS	55-59 years	Female	Right - origin of primary	1	0	35	Dead	37
Lung and Bronchus	33	Beam radiation	Yes	T2a	N2	M0	8481/3: Mucin-producing adenocarcinoma	55-59 years	Female	Left - origin of primary	2	1	30	Alive	60
Lung and Bronchus	33	Beam radiation	Yes	T2a	N2	M0	8140/3: Adenocarcinoma, NOS	55-59 years	Female	Right - origin of primary	6	95	28	Alive	60
Lung and Bronchus	33	Beam radiation	Yes	T3	N2	M0	8046/3: Non-small cell carcinoma	55-59 years	Female	Right - origin of primary	7	5	60	Dead	8
Lung and Bronchus	48	Beam radiation	Yes	T3	N2	M0	8070/3: Squamous cell carcinoma, NOS	55-59 years	Male	Left - origin of primary	12	8	45	Alive	60
Lung and Bronchus	21	None/Unknown	Yes	T4	N0	M0	8140/3: Adenocarcinoma, NOS	55-59 years	Female	Right - origin of primary	7	0	80	Untraced	53
Lung and Bronchus	56	Beam radiation	Yes	T3	N2	M0	8260/3: Papillary adenocarcinoma, NOS	55-59 years	Male	Right - origin of primary	22	8	35	Untraced	42
Lung and Bronchus	45	None/Unknown	Yes	T3	N1	M0	8140/3: Adenocarcinoma, NOS	55-59 years	Male	Right - origin of primary	29	3	55	Dead	9
Lung and Bronchus	33	Beam radiation	Yes	T4	N2	M0	8140/3: Adenocarcinoma, NOS	55-59 years	Female	Left - origin of primary	10	2	91	Dead	28
Lung and Bronchus	33	None/Unknown	Yes	T4	N2	M0	8550/3: Acinar cell carcinoma	55-59 years	Female	Left - origin of primary	10	9	55	Untraced	55
Lung and Bronchus	56	None/Unknown	Yes	T4	N0	M0	8140/3: Adenocarcinoma, NOS	55-59 years	Female	Right - origin of primary	16	0	115	Untraced	31
Lung and Bronchus	33	None/Unknown	Yes	T1a	N2	M0	8071/3: Squamous cell carcinoma, keratinizing, NOS	55-59 years	Male	Right - origin of primary	10	1	8	Alive	60
Lung and Bronchus	33	Beam radiation	No/Unknown	T1a	N2	M0	8140/3: Adenocarcinoma, NOS	55-59 years	Female	Left - origin of primary	14	1	20	Alive	60
Lung and Bronchus	21	None/Unknown	No/Unknown	T4	N2	M0	8140/3: Adenocarcinoma, NOS	55-59 years	Male	Left - origin of primary	98	97	57	Dead	3
Lung and Bronchus	55	Beam radiation	Yes	T3	N1	M0	8070/3: Squamous cell carcinoma, NOS	55-59 years	Male	Left - origin of primary	9	2	120	Alive	60
Lung and Bronchus	33	Beam radiation	Yes	T1b	N2	M0	8140/3: Adenocarcinoma, NOS	55-59 years	Female	Right - origin of primary	23	4	25	Dead	25
Lung and Bronchus	33	None/Unknown	No/Unknown	T4	N0	M0	8140/3: Adenocarcinoma, NOS	55-59 years	Male	Right - origin of primary	8	0	13	Untraced	33
Lung and Bronchus	33	None/Unknown	Yes	T2a	N2	M0	8140/3: Adenocarcinoma, NOS	55-59 years	Male	Right - origin of primary	10	1	44	Dead	10
Lung and Bronchus	33	None/Unknown	Yes	T4	N1	M0	8140/3: Adenocarcinoma, NOS	55-59 years	Female	Left - origin of primary	8	1	110	Dead	23
Lung and Bronchus	46	Radiation, NOS method or source not specified	Yes	T4	N0	M0	8255/3: Adenocarcinoma with mixed subtypes	55-59 years	Female	Right - origin of primary	11	0	450	Untraced	33
Lung and Bronchus	33	Beam radiation	Yes	T2a	N2	M0	8140/3: Adenocarcinoma, NOS	55-59 years	Female	Right - origin of primary	4	3	35	Alive	60
Lung and Bronchus	33	None/Unknown	Yes	T2a	N2	M0	8140/3: Adenocarcinoma, NOS	55-59 years	Male	Left - origin of primary	97	3	45	Dead	24
Lung and Bronchus	33	Beam radiation	Yes	T2a	N2	M0	8140/3: Adenocarcinoma, NOS	55-59 years	Female	Right - origin of primary	37	1	45	Alive	60
Lung and Bronchus	33	None/Unknown	Yes	T1a	N2	M0	8140/3: Adenocarcinoma, NOS	55-59 years	Female	Left - origin of primary	98	97	14	Dead	13
Lung and Bronchus	33	None/Unknown	No/Unknown	T3	N1	M0	8140/3: Adenocarcinoma, NOS	55-59 years	Male	Left - origin of primary	15	1	31	Alive	60
Lung and Bronchus	33	Beam radiation	Yes	T3	N1	M0	8140/3: Adenocarcinoma, NOS	55-59 years	Female	Right - origin of primary	11	1	30	Dead	53
Lung and Bronchus	33	Beam radiation	Yes	T3	N1	M0	8013/3: Large cell neuroendocrine carcinoma	55-59 years	Male	Right - origin of primary	2	0	85	Untraced	53
Lung and Bronchus	56	None/Unknown	No/Unknown	T4	N2	M0	8240/3: Carcinoid tumor, NOS	55-59 years	Female	Left - origin of primary	0	98	40	Alive	60
Lung and Bronchus	56	None/Unknown	No/Unknown	T2a	N2	M0	8140/3: Adenocarcinoma, NOS	55-59 years	Male	Right - origin of primary	29	3	20	Dead	3
Lung and Bronchus	33	Beam radiation	Yes	T3	N1	M0	8070/3: Squamous cell carcinoma, NOS	55-59 years	Male	Right - origin of primary	4	1	15	Untraced	39
Lung and Bronchus	90	None/Unknown	No/Unknown	T3	N2	M0	8046/3: Non-small cell carcinoma	55-59 years	Male	Left - origin of primary	8	0	180	Alive	60
Lung and Bronchus	56	Beam radiation	No/Unknown	T4	N1	M0	8070/3: Squamous cell carcinoma, NOS	55-59 years	Female	Right - origin of primary	17	2	40	Alive	60
Lung and Bronchus	33	Beam radiation	Yes	T3	N2	M0	8140/3: Adenocarcinoma, NOS	55-59 years	Male	Left - origin of primary	7	2	21	Alive	60
Lung and Bronchus	33	None/Unknown	No/Unknown	T1a	N2	M0	8246/3: Neuroendocrine carcinoma, NOS	55-59 years	Female	Left - origin of primary	6	1	12	Alive	60
Lung and Bronchus	33	Beam radiation	Yes	T2b	N2	M0	8070/3: Squamous cell carcinoma, NOS	55-59 years	Female	Right - origin of primary	1	0	70	Dead	26
Lung and Bronchus	33	Beam radiation	Yes	T1a	N2	M0	8140/3: Adenocarcinoma, NOS	55-59 years	Male	Left - origin of primary	95	95	10	Dead	33
Lung and Bronchus	33	None/Unknown	Yes	T2a	N2	M0	8140/3: Adenocarcinoma, NOS	55-59 years	Female	Right - origin of primary	8	3	36	Alive	60
Lung and Bronchus	30	Beam radiation	Yes	T3	N1	M0	8013/3: Large cell neuroendocrine carcinoma	55-59 years	Female	Right - origin of primary	5	1	22	Untraced	26
Lung and Bronchus	21	None/Unknown	Yes	T2a	N2	M0	8013/3: Large cell neuroendocrine carcinoma	55-59 years	Female	Left - origin of primary	1	1	22	Dead	25
Lung and Bronchus	33	None/Unknown	Yes	T3	N1	M0	8140/3: Adenocarcinoma, NOS	55-59 years	Male	Left - origin of primary	8	2	35	Dead	49
Lung and Bronchus	33	None/Unknown	Yes	T2a	N2	M0	8045/3: Combined small cell carcinoma	55-59 years	Male	Left - origin of primary	8	5	50	Dead	16
Lung and Bronchus	33	Beam radiation	Yes	T3	N2	M0	8070/3: Squamous cell carcinoma, NOS	55-59 years	Female	Right - origin of primary	0	98	74	Untraced	27
Lung and Bronchus	30	None/Unknown	No/Unknown	T3	N2	M0	8140/3: Adenocarcinoma, NOS	55-59 years	Female	Left - origin of primary	4	1	15	Untraced	29
Lung and Bronchus	33	None/Unknown	Yes	T2b	N2	M0	8012/3: Large cell carcinoma, NOS	55-59 years	Male	Right - origin of primary	98	97	61	Untraced	10
Lung and Bronchus	21	Beam radiation	Yes	T1b	N2	M0	8140/3: Adenocarcinoma, NOS	55-59 years	Female	Right - origin of primary	19	2	993	Dead	18
Lung and Bronchus	33	Beam radiation	Yes	T2a	N2	M0	8140/3: Adenocarcinoma, NOS	55-59 years	Male	Left - origin of primary	3	3	45	Alive	60
Lung and Bronchus	55	None/Unknown	Yes	T3	N1	M0	8140/3: Adenocarcinoma, NOS	55-59 years	Male	Right - origin of primary	98	1	60	Dead	16
Lung and Bronchus	33	Beam radiation	Yes	T1a	N2	M0	8070/3: Squamous cell carcinoma, NOS	55-59 years	Female	Right - origin of primary	1	1	14	Dead	40
Lung and Bronchus	56	None/Unknown	Yes	T4	N0	M0	8140/3: Adenocarcinoma, NOS	55-59 years	Female	Left - origin of primary	25	0	35	Dead	5
Lung and Bronchus	33	Recommended, unknown if administered	Yes	T1a	N2	M0	8140/3: Adenocarcinoma, NOS	55-59 years	Male	Left - origin of primary	17	4	13	Untraced	52
Lung and Bronchus	22	None/Unknown	No/Unknown	T4	N0	M0	8140/3: Adenocarcinoma, NOS	55-59 years	Male	Right - origin of primary	5	0	16	Untraced	29
Lung and Bronchus	33	None/Unknown	Yes	T2a	N2	M0	8140/3: Adenocarcinoma, NOS	55-59 years	Female	Right - origin of primary	11	3	30	Untraced	27
Lung and Bronchus	33	Beam radiation	Yes	T1b	N2	M0	8140/3: Adenocarcinoma, NOS	55-59 years	Male	Right - origin of primary	66	0	22	Dead	48
Lung and Bronchus	33	Beam radiation	Yes	T2a	N2	M0	8260/3: Papillary adenocarcinoma, NOS	55-59 years	Female	Right - origin of primary	2	2	999	Untraced	31
Lung and Bronchus	30	None/Unknown	Yes	T3	N2	M0	8140/3: Adenocarcinoma, NOS	55-59 years	Male	Left - origin of primary	18	1	75	Dead	19
Lung and Bronchus	30	Beam radiation	Yes	T1b	N2	M0	8490/3: Signet ring cell carcinoma	55-59 years	Female	Right - origin of primary	11	2	22	Untraced	32
Lung and Bronchus	56	Beam radiation	Yes	T3	N2	M0	8070/3: Squamous cell carcinoma, NOS	55-59 years	Female	Right - origin of primary	44	5	80	Dead	19
Lung and Bronchus	33	Beam radiation	Yes	T3	N1	M0	8560/3: Adenosquamous carcinoma	55-59 years	Male	Right - origin of primary	97	1	22	Dead	49
Lung and Bronchus	33	Beam radiation	Yes	T1b	N2	M0	8140/3: Adenocarcinoma, NOS	55-59 years	Male	Left - origin of primary	7	2	25	Dead	26
Lung and Bronchus	33	Beam radiation	Yes	T1a	N2	M0	8140/3: Adenocarcinoma, NOS	55-59 years	Female	Left - origin of primary	6	2	10	Untraced	31
Lung and Bronchus	33	None/Unknown	Yes	T2a	N2	M0	8070/3: Squamous cell carcinoma, NOS	55-59 years	Female	Left - origin of primary	13	2	40	Alive	60
Lung and Bronchus	30	None/Unknown	Yes	T3	N2	M0	8140/3: Adenocarcinoma, NOS	55-59 years	Female	Right - origin of primary	9	2	35	Untraced	33
Lung and Bronchus	33	Beam radiation	Yes	T4	N2	M0	8046/3: Non-small cell carcinoma	55-59 years	Male	Right - origin of primary	9	0	56	Untraced	31
Lung and Bronchus	33	None/Unknown	Yes	T2a	N2	M0	8140/3: Adenocarcinoma, NOS	55-59 years	Female	Right - origin of primary	17	13	14	Untraced	30
Lung and Bronchus	21	Beam radiation	Yes	T1a	N2	M0	8560/3: Adenosquamous carcinoma	55-59 years	Female	Right - origin of primary	1	0	18	Untraced	35
Lung and Bronchus	33	Beam radiation	Yes	T2a	N2	M0	8140/3: Adenocarcinoma, NOS	55-59 years	Male	Right - origin of primary	6	5	50	Dead	9
Lung and Bronchus	46	Beam radiation	Yes	T4	N2	M0	8070/3: Squamous cell carcinoma, NOS	55-59 years	Female	Right - origin of primary	97	4	90	Dead	13
Lung and Bronchus	33	Beam radiation	Yes	T2a	N2	M0	8560/3: Adenosquamous carcinoma	55-59 years	Male	Left - origin of primary	13	1	15	Dead	18
Lung and Bronchus	33	None/Unknown	No/Unknown	T1a	N2	M0	8140/3: Adenocarcinoma, NOS	55-59 years	Female	Left - origin of primary	12	1	19	Alive	60
Lung and Bronchus	12	Beam radiation	Yes	T4	N0	M0	8070/3: Squamous cell carcinoma, NOS	55-59 years	Male	Right - origin of primary	95	0	46	Dead	9
Lung and Bronchus	56	None/Unknown	No/Unknown	T2a	N2	M0	8070/3: Squamous cell carcinoma, NOS	55-59 years	Male	Left - origin of primary	15	1	40	Dead	29
Lung and Bronchus	33	Beam radiation	Yes	T3	N2	M0	8140/3: Adenocarcinoma, NOS	55-59 years	Male	Right - origin of primary	97	97	25	Dead	7
Lung and Bronchus	33	Beam radiation	No/Unknown	T2a	N2	M0	8140/3: Adenocarcinoma, NOS	55-59 years	Female	Left - origin of primary	18	3	15	Untraced	39
Lung and Bronchus	56	None/Unknown	Yes	T1a	N2	M0	8070/3: Squamous cell carcinoma, NOS	55-59 years	Male	Left - origin of primary	17	4	2	Untraced	52
Lung and Bronchus	33	None/Unknown	No/Unknown	T4	N0	M0	8140/3: Adenocarcinoma, NOS	55-59 years	Male	Left - origin of primary	17	0	22	Untraced	39
Lung and Bronchus	33	Recommended, unknown if administered	Yes	T3	N2	M0	8255/3: Adenocarcinoma with mixed subtypes	55-59 years	Male	Right - origin of primary	2	2	12	Alive	60
Lung and Bronchus	56	None/Unknown	Yes	T3	N1	M0	8070/3: Squamous cell carcinoma, NOS	55-59 years	Male	Left - origin of primary	97	0	32	Untraced	14
Lung and Bronchus	33	Beam radiation	Yes	T1a	N2	M0	8070/3: Squamous cell carcinoma, NOS	55-59 years	Male	Right - origin of primary	10	1	18	Alive	60
Lung and Bronchus	33	Beam radiation	Yes	T4	N1	M0	8012/3: Large cell carcinoma, NOS	55-59 years	Female	Left - origin of primary	18	0	28	Dead	19
Lung and Bronchus	33	None/Unknown	Yes	T3	N1	M0	8140/3: Adenocarcinoma, NOS	55-59 years	Female	Right - origin of primary	20	2	95	Dead	15
Lung and Bronchus	55	Beam radiation	Yes	T4	N1	M0	8070/3: Squamous cell carcinoma, NOS	55-59 years	Female	Right - origin of primary	12	2	80	Dead	8
Lung and Bronchus	30	None/Unknown	Yes	T3	N1	M0	8480/3: Mucinous adenocarcinoma	55-59 years	Female	Left - origin of primary	6	2	40	Untraced	42
Lung and Bronchus	33	None/Unknown	Yes	T1a	N2	M0	8480/3: Mucinous adenocarcinoma	55-59 years	Female	Left - origin of primary	18	3	15	Untraced	25
Lung and Bronchus	22	Beam radiation	Yes	T1a	N2	M0	8230/3: Solid carcinoma, NOS	55-59 years	Female	Right - origin of primary	20	3	11	Alive	60
Lung and Bronchus	33	Beam radiation	Yes	T3	N2	M0	8140/3: Adenocarcinoma, NOS	55-59 years	Female	Right - origin of primary	15	1	60	Untraced	44
Lung and Bronchus	33	Beam radiation	Yes	T1b	N2	M0	8140/3: Adenocarcinoma, NOS	55-59 years	Female	Left - origin of primary	14	6	30	Untraced	44
Lung and Bronchus	33	Beam radiation	Yes	T1b	N2	M0	8140/3: Adenocarcinoma, NOS	55-59 years	Male	Right - origin of primary	38	1	30	Dead	49
Lung and Bronchus	33	None/Unknown	Yes	T4	N2	M0	8070/3: Squamous cell carcinoma, NOS	55-59 years	Male	Right - origin of primary	15	5	110	Dead	11
Lung and Bronchus	33	None/Unknown	Yes	T2a	N2	M0	8140/3: Adenocarcinoma, NOS	55-59 years	Female	Left - origin of primary	10	2	15	Untraced	47
Lung and Bronchus	33	Beam radiation	Yes	T1b	N2	M0	8140/3: Adenocarcinoma, NOS	55-59 years	Female	Left - origin of primary	30	8	23	Dead	32
Lung and Bronchus	33	None/Unknown	No/Unknown	T4	N1	M0	8249/3: Atypical carcinoid tumor	55-59 years	Male	Left - origin of primary	34	1	30	Alive	60
Lung and Bronchus	33	None/Unknown	No/Unknown	T2a	N2	M0	8070/3: Squamous cell carcinoma, NOS	55-59 years	Female	Left - origin of primary	0	98	38	Alive	60
Lung and Bronchus	56	None/Unknown	Yes	T3	N1	M0	8070/3: Squamous cell carcinoma, NOS	55-59 years	Male	Left - origin of primary	29	2	53	Untraced	47
Lung and Bronchus	33	None/Unknown	Yes	T1a	N2	M0	8140/3: Adenocarcinoma, NOS	55-59 years	Female	Right - origin of primary	97	97	14	Untraced	48
Lung and Bronchus	33	Beam radiation	Yes	T2a	N2	M0	8560/3: Adenosquamous carcinoma	55-59 years	Female	Paired site, but no information concerning laterality	19	1	45	Dead	42
Lung and Bronchus	56	None/Unknown	Yes	T3	N1	M0	8070/3: Squamous cell carcinoma, NOS	55-59 years	Male	Right - origin of primary	25	1	40	Untraced	47
Lung and Bronchus	33	Beam radiation	Yes	T2a	N2	M0	8140/3: Adenocarcinoma, NOS	55-59 years	Female	Right - origin of primary	4	4	50	Untraced	48
Lung and Bronchus	56	Beam radiation	Yes	T3	N2	M0	8140/3: Adenocarcinoma, NOS	55-59 years	Male	Left - origin of primary	8	3	75	Dead	19
Lung and Bronchus	56	None/Unknown	Yes	T2a	N2	M0	8046/3: Non-small cell carcinoma	55-59 years	Male	Left - origin of primary	17	4	40	Alive	60
Lung and Bronchus	33	Beam radiation	Yes	T1b	N2	M0	8140/3: Adenocarcinoma, NOS	55-59 years	Male	Left - origin of primary	10	2	28	Dead	35
Lung and Bronchus	33	None/Unknown	Yes	T2a	N2	M0	8140/3: Adenocarcinoma, NOS	55-59 years	Female	Right - origin of primary	3	1	23	Untraced	51
Lung and Bronchus	33	None/Unknown	No/Unknown	T1b	N2	M0	8240/3: Carcinoid tumor, NOS	55-59 years	Male	Right - origin of primary	35	6	25	Untraced	5
Lung and Bronchus	33	None/Unknown	Yes	T4	N0	M0	8255/3: Adenocarcinoma with mixed subtypes	55-59 years	Male	Right - origin of primary	6	0	41	Untraced	49
Lung and Bronchus	33	None/Unknown	Yes	T1b	N2	M0	8255/3: Adenocarcinoma with mixed subtypes	55-59 years	Female	Right - origin of primary	97	97	23	Dead	18
Lung and Bronchus	33	Refused (1988+)	No/Unknown	T2a	N2	M0	8140/3: Adenocarcinoma, NOS	55-59 years	Female	Right - origin of primary	13	8	22	Dead	39
Lung and Bronchus	21	Beam radiation	Yes	T1a	N2	M0	8140/3: Adenocarcinoma, NOS	55-59 years	Male	Right - origin of primary	97	97	10	Dead	31
Lung and Bronchus	56	None/Unknown	Yes	T4	N2	M0	8140/3: Adenocarcinoma, NOS	55-59 years	Female	Right - origin of primary	6	3	120	Dead	12
Lung and Bronchus	33	None/Unknown	Yes	T1a	N2	M0	8140/3: Adenocarcinoma, NOS	55-59 years	Male	Right - origin of primary	4	1	20	Alive	60
Lung and Bronchus	30	Beam radiation	Yes	T3	N1	M0	8140/3: Adenocarcinoma, NOS	55-59 years	Female	Right - origin of primary	5	1	50	Dead	14
Lung and Bronchus	55	None/Unknown	Yes	T3	N2	M0	8070/3: Squamous cell carcinoma, NOS	55-59 years	Male	Right - origin of primary	0	98	79	Dead	5
Lung and Bronchus	55	Beam radiation	Yes	T4	N0	M0	8070/3: Squamous cell carcinoma, NOS	55-59 years	Male	Left - origin of primary	20	0	130	Untraced	53
Lung and Bronchus	21	Beam radiation	Yes	T4	N2	M0	8140/3: Adenocarcinoma, NOS	55-59 years	Female	Right - origin of primary	95	95	27	Dead	53
Lung and Bronchus	33	None/Unknown	Yes	T1a	N2	M0	8140/3: Adenocarcinoma, NOS	55-59 years	Female	Left - origin of primary	17	4	15	Dead	53
Lung and Bronchus	33	None/Unknown	Yes	T1b	N2	M0	8140/3: Adenocarcinoma, NOS	55-59 years	Female	Right - origin of primary	0	98	30	Untraced	28
Lung and Bronchus	33	None/Unknown	Yes	T1a	N2	M0	8140/3: Adenocarcinoma, NOS	55-59 years	Female	Left - origin of primary	10	1	20	Alive	60
Lung and Bronchus	33	Beam radiation	Yes	T1a	N2	M0	8140/3: Adenocarcinoma, NOS	55-59 years	Female	Left - origin of primary	7	2	11	Dead	31
Lung and Bronchus	33	None/Unknown	Yes	T3	N2	M0	8140/3: Adenocarcinoma, NOS	55-59 years	Female	Right - origin of primary	97	97	15	Untraced	57
Lung and Bronchus	33	None/Unknown	Yes	T1a	N2	M0	8070/3: Squamous cell carcinoma, NOS	55-59 years	Male	Right - origin of primary	30	3	17	Untraced	58
Lung and Bronchus	56	Beam radiation	Yes	T3	N1	M0	8070/3: Squamous cell carcinoma, NOS	55-59 years	Male	Right - origin of primary	6	0	96	Alive	60
Lung and Bronchus	45	None/Unknown	No/Unknown	T1b	N2	M0	8140/3: Adenocarcinoma, NOS	55-59 years	Male	Right - origin of primary	18	1	25	Alive	60
Lung and Bronchus	33	Beam radiation	Yes	T4	N0	M0	8070/3: Squamous cell carcinoma, NOS	55-59 years	Female	Left - origin of primary	14	0	100	Alive	60
Lung and Bronchus	33	None/Unknown	Yes	T1b	N2	M0	8140/3: Adenocarcinoma, NOS	55-59 years	Male	Right - origin of primary	97	97	25	Dead	8
Lung and Bronchus	33	None/Unknown	Yes	T1b	N2	M0	8140/3: Adenocarcinoma, NOS	55-59 years	Female	Right - origin of primary	14	6	25	Dead	41
Lung and Bronchus	56	None/Unknown	No/Unknown	T3	N2	M0	8140/3: Adenocarcinoma, NOS	55-59 years	Male	Right - origin of primary	0	98	98	Dead	4
Lung and Bronchus	30	None/Unknown	No/Unknown	T3	N1	M0	8140/3: Adenocarcinoma, NOS	55-59 years	Male	Left - origin of primary	4	4	75	Untraced	54
Lung and Bronchus	45	Beam radiation	Yes	T3	N1	M0	8071/3: Squamous cell carcinoma, keratinizing, NOS	55-59 years	Male	Right - origin of primary	61	3	43	Dead	23
Lung and Bronchus	33	Beam radiation	Yes	T2a	N2	M0	8140/3: Adenocarcinoma, NOS	55-59 years	Male	Right - origin of primary	14	5	20	Dead	21
Lung and Bronchus	33	None/Unknown	Yes	T1b	N2	M0	8140/3: Adenocarcinoma, NOS	55-59 years	Male	Left - origin of primary	12	2	27	Untraced	57
Lung and Bronchus	33	Beam radiation	Yes	T2a	N2	M0	8140/3: Adenocarcinoma, NOS	55-59 years	Male	Left - origin of primary	11	1	5	Untraced	36
Lung and Bronchus	33	Beam radiation	Yes	T3	N2	M0	8070/3: Squamous cell carcinoma, NOS	55-59 years	Male	Right - origin of primary	17	0	60	Alive	60
Lung and Bronchus	33	None/Unknown	Yes	T3	N2	M0	8260/3: Papillary adenocarcinoma, NOS	55-59 years	Male	Left - origin of primary	4	3	31	Dead	15
Lung and Bronchus	33	Beam radiation	Yes	T3	N2	M0	8070/3: Squamous cell carcinoma, NOS	55-59 years	Female	Right - origin of primary	4	0	46	Dead	9
Lung and Bronchus	33	Beam radiation	Yes	T2a	N2	M0	8255/3: Adenocarcinoma with mixed subtypes	55-59 years	Male	Right - origin of primary	6	1	50	Untraced	28
Lung and Bronchus	33	Beam radiation	Yes	T4	N2	M0	8550/3: Acinar cell carcinoma	55-59 years	Female	Right - origin of primary	19	11	17	Dead	11
Lung and Bronchus	46	Beam radiation	Yes	T2b	N2	M0	8140/3: Adenocarcinoma, NOS	55-59 years	Male	Right - origin of primary	79	6	60	Dead	12
Lung and Bronchus	66	Beam radiation	Yes	T4	N2	M0	8070/3: Squamous cell carcinoma, NOS	55-59 years	Female	Right - origin of primary	11	0	80	Untraced	11
Lung and Bronchus	33	Beam radiation	Yes	T2a	N2	M0	8070/3: Squamous cell carcinoma, NOS	55-59 years	Male	Right - origin of primary	6	2	50	Alive	60
Lung and Bronchus	66	None/Unknown	No/Unknown	T4	N1	M0	8070/3: Squamous cell carcinoma, NOS	55-59 years	Male	Right - origin of primary	32	5	200	Dead	12
Lung and Bronchus	56	Beam radiation	Yes	T2a	N2	M0	8046/3: Non-small cell carcinoma	55-59 years	Male	Left - origin of primary	8	4	30	Dead	13
Lung and Bronchus	56	Beam radiation	Yes	T4	N2	M0	8140/3: Adenocarcinoma, NOS	55-59 years	Male	Right - origin of primary	13	1	95	Untraced	27
Lung and Bronchus	33	None/Unknown	No/Unknown	T4	N0	M0	8140/3: Adenocarcinoma, NOS	55-59 years	Female	Right - origin of primary	4	0	100	Untraced	43
Lung and Bronchus	33	Beam radiation	Yes	T2a	N2	M0	8070/3: Squamous cell carcinoma, NOS	55-59 years	Female	Left - origin of primary	4	2	50	Alive	60
Lung and Bronchus	33	None/Unknown	Yes	T2b	N2	M0	8255/3: Adenocarcinoma with mixed subtypes	55-59 years	Male	Right - origin of primary	11	4	55	Alive	60
Lung and Bronchus	33	Beam radiation	Yes	T2a	N2	M0	8140/3: Adenocarcinoma, NOS	55-59 years	Male	Right - origin of primary	98	97	15	Dead	7
Lung and Bronchus	33	Beam radiation	Yes	T3	N2	M0	8070/3: Squamous cell carcinoma, NOS	55-59 years	Male	Right - origin of primary	0	98	45	Dead	17
Lung and Bronchus	33	Beam radiation	Yes	T2a	N2	M0	8140/3: Adenocarcinoma, NOS	55-59 years	Female	Left - origin of primary	5	0	23	Dead	25
Lung and Bronchus	56	Beam radiation	Yes	T2b	N2	M0	8140/3: Adenocarcinoma, NOS	55-59 years	Male	Left - origin of primary	25	7	66	Dead	13
Lung and Bronchus	56	Beam radiation	Yes	T2a	N2	M0	8070/3: Squamous cell carcinoma, NOS	55-59 years	Male	Left - origin of primary	22	6	42	Alive	60
Lung and Bronchus	33	None/Unknown	Yes	T3	N1	M0	8013/3: Large cell neuroendocrine carcinoma	55-59 years	Female	Left - origin of primary	13	2	51	Dead	16
Lung and Bronchus	33	None/Unknown	Yes	T3	N1	M0	8070/3: Squamous cell carcinoma, NOS	55-59 years	Female	Right - origin of primary	13	1	30	Alive	60
Lung and Bronchus	33	None/Unknown	No/Unknown	T3	N1	M0	8550/3: Acinar cell carcinoma	55-59 years	Male	Right - origin of primary	22	1	80	Untraced	52
Lung and Bronchus	56	Beam radiation	Yes	T3	N2	M0	8070/3: Squamous cell carcinoma, NOS	55-59 years	Female	Right - origin of primary	14	3	75	Dead	34
Lung and Bronchus	21	Beam radiation	Yes	T4	N2	M0	8140/3: Adenocarcinoma, NOS	55-59 years	Female	Right - origin of primary	3	2	12	Alive	60
Lung and Bronchus	33	None/Unknown	Yes	T3	N3	M0	8140/3: Adenocarcinoma, NOS	55-59 years	Male	Right - origin of primary	23	95	115	Untraced	27
Lung and Bronchus	56	Beam radiation	No/Unknown	T2a	N2	M0	8480/3: Mucinous adenocarcinoma	55-59 years	Female	Left - origin of primary	16	1	33	Untraced	30
Lung and Bronchus	56	Beam radiation	Yes	T2b	N2	M0	8140/3: Adenocarcinoma, NOS	55-59 years	Female	Right - origin of primary	4	1	57	Dead	6
Lung and Bronchus	30	None/Unknown	No/Unknown	T2a	N2	M0	8240/3: Carcinoid tumor, NOS	55-59 years	Female	Right - origin of primary	9	4	32	Alive	60
Lung and Bronchus	45	Beam radiation	Yes	T2a	N2	M0	8070/3: Squamous cell carcinoma, NOS	55-59 years	Female	Right - origin of primary	16	1	30	Untraced	18
Lung and Bronchus	33	Beam radiation	Yes	T2a	N2	M0	8140/3: Adenocarcinoma, NOS	55-59 years	Male	Right - origin of primary	6	2	42	Dead	33
Lung and Bronchus	33	Beam radiation	Yes	T3	N2	M0	8250/3: Bronchiolo-alveolar adenocarcinoma, NOS	55-59 years	Male	Right - origin of primary	6	1	23	Alive	60
Lung and Bronchus	33	Beam radiation	Yes	T1a	N2	M0	8070/3: Squamous cell carcinoma, NOS	55-59 years	Male	Left - origin of primary	11	2	10	Untraced	29
Lung and Bronchus	55	Beam radiation	Yes	T4	N0	M0	8140/3: Adenocarcinoma, NOS	55-59 years	Male	Right - origin of primary	15	0	87	Untraced	30
Lung and Bronchus	33	Beam radiation	Yes	T1a	N2	M0	8140/3: Adenocarcinoma, NOS	55-59 years	Female	Left - origin of primary	97	97	11	Alive	60
Lung and Bronchus	33	None/Unknown	Yes	T2b	N2	M0	8070/3: Squamous cell carcinoma, NOS	55-59 years	Female	Left - origin of primary	9	97	62	Alive	60
Lung and Bronchus	33	Beam radiation	Yes	T2a	N2	M0	8070/3: Squamous cell carcinoma, NOS	55-59 years	Male	Right - origin of primary	0	98	20	Dead	44
Lung and Bronchus	56	Beam radiation	Yes	T2b	N2	M0	8045/3: Combined small cell carcinoma	55-59 years	Female	Left - origin of primary	14	5	65	Dead	11
Lung and Bronchus	56	None/Unknown	Yes	T4	N0	M0	8123/3: Basaloid carcinoma	55-59 years	Male	Left - origin of primary	7	0	100	Alive	60
Lung and Bronchus	33	None/Unknown	No/Unknown	T4	N0	M0	8323/3: Mixed cell adenocarcinoma	55-59 years	Female	Right - origin of primary	8	0	18	Untraced	49
Lung and Bronchus	45	None/Unknown	Yes	T3	N1	M0	8481/3: Mucin-producing adenocarcinoma	55-59 years	Female	Right - origin of primary	18	2	85	Untraced	32
Lung and Bronchus	33	Beam radiation	Yes	T3	N1	M0	8070/3: Squamous cell carcinoma, NOS	55-59 years	Male	Left - origin of primary	16	1	85	Untraced	31
Lung and Bronchus	45	Beam radiation	Yes	T2a	N2	M0	8071/3: Squamous cell carcinoma, keratinizing, NOS	55-59 years	Male	Right - origin of primary	18	5	42	Dead	28
Lung and Bronchus	21	Beam radiation	Yes	T3	N2	M0	8012/3: Large cell carcinoma, NOS	55-59 years	Male	Right - origin of primary	0	98	117	Dead	34
Lung and Bronchus	33	Beam radiation	Yes	T2b	N2	M0	8070/3: Squamous cell carcinoma, NOS	55-59 years	Male	Left - origin of primary	13	1	68	Alive	60
Lung and Bronchus	33	None/Unknown	Yes	T2a	N2	M0	8071/3: Squamous cell carcinoma, keratinizing, NOS	55-59 years	Male	Right - origin of primary	15	1	35	Dead	34
Lung and Bronchus	56	None/Unknown	Yes	T2b	N2	M0	8012/3: Large cell carcinoma, NOS	55-59 years	Female	Left - origin of primary	10	1	60	Untraced	53
Lung and Bronchus	33	None/Unknown	No/Unknown	T2a	N2	M0	8260/3: Papillary adenocarcinoma, NOS	55-59 years	Male	Right - origin of primary	4	1	35	Dead	5
Lung and Bronchus	33	Beam radiation	Yes	T2a	N2	M0	8140/3: Adenocarcinoma, NOS	55-59 years	Female	Right - origin of primary	21	13	40	Dead	33
Lung and Bronchus	30	Beam radiation	Yes	T2a	N2	M0	8140/3: Adenocarcinoma, NOS	55-59 years	Male	Right - origin of primary	7	2	24	Dead	38
Lung and Bronchus	46	None/Unknown	Yes	T3	N1	M0	8140/3: Adenocarcinoma, NOS	55-59 years	Female	Right - origin of primary	51	2	78	Untraced	26
Lung and Bronchus	33	None/Unknown	No/Unknown	T4	N0	M0	8140/3: Adenocarcinoma, NOS	55-59 years	Male	Left - origin of primary	0	98	37	Dead	37
Lung and Bronchus	55	Beam radiation	Yes	T4	N2	M0	8070/3: Squamous cell carcinoma, NOS	55-59 years	Male	Right - origin of primary	96	0	999	Alive	60
Lung and Bronchus	30	Beam radiation	Yes	T2a	N2	M0	8070/3: Squamous cell carcinoma, NOS	55-59 years	Male	Right - origin of primary	9	2	30	Dead	44
Lung and Bronchus	33	None/Unknown	Yes	T1b	N2	M0	8140/3: Adenocarcinoma, NOS	55-59 years	Male	Right - origin of primary	6	4	28	Dead	11
Lung and Bronchus	33	Beam radiation	Yes	T2a	N2	M0	8140/3: Adenocarcinoma, NOS	55-59 years	Female	Left - origin of primary	14	0	36	Untraced	33
Lung and Bronchus	56	None/Unknown	Yes	T2b	N2	M0	8140/3: Adenocarcinoma, NOS	55-59 years	Male	Right - origin of primary	16	9	70	Dead	26
Lung and Bronchus	33	None/Unknown	Yes	T1b	N2	M0	8140/3: Adenocarcinoma, NOS	55-59 years	Female	Left - origin of primary	15	1	30	Alive	60
Lung and Bronchus	56	Beam radiation	Yes	T2a	N2	M0	8031/3: Giant cell carcinoma	55-59 years	Male	Right - origin of primary	9	1	45	Dead	6
Lung and Bronchus	56	None/Unknown	No/Unknown	T2a	N2	M0	8070/3: Squamous cell carcinoma, NOS	55-59 years	Male	Left - origin of primary	20	7	28	Dead	18
Lung and Bronchus	46	Beam radiation	Yes	T3	N1	M0	8140/3: Adenocarcinoma, NOS	55-59 years	Female	Right - origin of primary	21	2	55	Untraced	28
Lung and Bronchus	45	Beam radiation	Yes	T2a	N2	M0	8140/3: Adenocarcinoma, NOS	55-59 years	Female	Right - origin of primary	13	9	35	Dead	32
Lung and Bronchus	33	None/Unknown	Yes	T2a	N2	M0	8070/3: Squamous cell carcinoma, NOS	55-59 years	Female	Right - origin of primary	13	1	50	Alive	60
Lung and Bronchus	46	None/Unknown	Yes	T3	N1	M0	8070/3: Squamous cell carcinoma, NOS	55-59 years	Female	Right - origin of primary	3	1	100	Dead	52
Lung and Bronchus	33	Beam radiation	Yes	T1b	N2	M0	8255/3: Adenocarcinoma with mixed subtypes	55-59 years	Male	Right - origin of primary	9	9	25	Alive	60
Lung and Bronchus	21	Refused (1988+)	No/Unknown	T2a	N2	M0	8140/3: Adenocarcinoma, NOS	55-59 years	Male	Left - origin of primary	1	1	25	Dead	3
Lung and Bronchus	33	Beam radiation	Yes	T2a	N2	M0	8140/3: Adenocarcinoma, NOS	55-59 years	Female	Right - origin of primary	2	1	15	Dead	22
Lung and Bronchus	56	None/Unknown	Yes	T4	N1	M0	8071/3: Squamous cell carcinoma, keratinizing, NOS	55-59 years	Male	Left - origin of primary	31	15	56	Dead	20
Lung and Bronchus	30	Beam radiation	Yes	T3	N1	M0	8070/3: Squamous cell carcinoma, NOS	55-59 years	Male	Right - origin of primary	8	1	57	Dead	12
Lung and Bronchus	55	Beam radiation	No/Unknown	T3	N1	M0	8140/3: Adenocarcinoma, NOS	55-59 years	Male	Left - origin of primary	19	4	53	Alive	60
Lung and Bronchus	33	Beam radiation	Yes	T2a	N2	M0	8255/3: Adenocarcinoma with mixed subtypes	55-59 years	Female	Right - origin of primary	97	97	33	Alive	60
Lung and Bronchus	33	None/Unknown	No/Unknown	T4	N0	M0	8140/3: Adenocarcinoma, NOS	55-59 years	Female	Right - origin of primary	5	0	42	Alive	60
Lung and Bronchus	55	None/Unknown	No/Unknown	T4	N0	M0	8033/3: Pseudosarcomatous carcinoma	55-59 years	Male	Left - origin of primary	7	0	45	Dead	24
Lung and Bronchus	66	Beam radiation	Yes	T3	N1	M0	8140/3: Adenocarcinoma, NOS	55-59 years	Male	Right - origin of primary	12	8	105	Dead	8
Lung and Bronchus	56	None/Unknown	Yes	T3	N2	M0	8070/3: Squamous cell carcinoma, NOS	55-59 years	Male	Right - origin of primary	38	6	30	Dead	23
Lung and Bronchus	21	Beam radiation	Yes	T2a	N2	M0	8140/3: Adenocarcinoma, NOS	55-59 years	Male	Right - origin of primary	2	1	15	Alive	60
Lung and Bronchus	33	Beam radiation	Yes	T2a	N2	M0	8140/3: Adenocarcinoma, NOS	55-59 years	Female	Right - origin of primary	16	5	42	Dead	51
Lung and Bronchus	33	None/Unknown	Yes	T1a	N2	M0	8140/3: Adenocarcinoma, NOS	55-59 years	Female	Left - origin of primary	11	2	10	Dead	44
Lung and Bronchus	56	Beam radiation	Yes	T2b	N2	M0	8070/3: Squamous cell carcinoma, NOS	55-59 years	Male	Right - origin of primary	16	5	59	Dead	31
Lung and Bronchus	33	None/Unknown	No/Unknown	T2a	N2	M0	8070/3: Squamous cell carcinoma, NOS	55-59 years	Male	Left - origin of primary	4	1	42	Dead	4
Lung and Bronchus	33	Beam radiation	Yes	T4	N2	M0	8070/3: Squamous cell carcinoma, NOS	55-59 years	Male	Left - origin of primary	10	1	38	Dead	10
Lung and Bronchus	45	None/Unknown	No/Unknown	T4	N0	M0	8140/3: Adenocarcinoma, NOS	55-59 years	Male	Left - origin of primary	11	0	27	Untraced	41
Lung and Bronchus	55	None/Unknown	Yes	T3	N1	M0	8070/3: Squamous cell carcinoma, NOS	55-59 years	Male	Left - origin of primary	32	2	45	Untraced	50
Lung and Bronchus	56	Beam radiation	Yes	T4	N0	M0	8140/3: Adenocarcinoma, NOS	55-59 years	Male	Right - origin of primary	98	0	110	Dead	41
Lung and Bronchus	55	Beam radiation	Yes	T2b	N2	M0	8070/3: Squamous cell carcinoma, NOS	55-59 years	Male	Right - origin of primary	21	4	70	Untraced	38
Lung and Bronchus	30	None/Unknown	Yes	T2a	N2	M0	8250/3: Bronchiolo-alveolar adenocarcinoma, NOS	55-59 years	Female	Right - origin of primary	14	3	17	Alive	60
Lung and Bronchus	56	None/Unknown	No/Unknown	T2b	N2	M0	8070/3: Squamous cell carcinoma, NOS	55-59 years	Male	Left - origin of primary	20	7	55	Dead	19
Lung and Bronchus	56	None/Unknown	No/Unknown	T3	N1	M0	8070/3: Squamous cell carcinoma, NOS	55-59 years	Male	Right - origin of primary	5	2	35	Dead	42
Lung and Bronchus	56	None/Unknown	Yes	T2b	N2	M0	8070/3: Squamous cell carcinoma, NOS	55-59 years	Male	Left - origin of primary	6	1	56	Dead	20
Lung and Bronchus	45	None/Unknown	Yes	T4	N0	M0	8255/3: Adenocarcinoma with mixed subtypes	55-59 years	Female	Left - origin of primary	6	0	30	Untraced	40
Lung and Bronchus	21	None/Unknown	Yes	T1b	N2	M0	8140/3: Adenocarcinoma, NOS	55-59 years	Male	Right - origin of primary	1	99	25	Dead	36
Lung and Bronchus	33	Beam radiation	Yes	T2a	N2	M0	8140/3: Adenocarcinoma, NOS	55-59 years	Male	Right - origin of primary	24	14	50	Dead	25
Lung and Bronchus	33	Beam radiation	Yes	T3	N2	M0	8140/3: Adenocarcinoma, NOS	55-59 years	Female	Right - origin of primary	16	7	24	Alive	60
Lung and Bronchus	21	Beam radiation	Yes	T4	N0	M0	8140/3: Adenocarcinoma, NOS	55-59 years	Female	Left - origin of primary	1	0	14	Untraced	7
Lung and Bronchus	33	Beam radiation	Yes	T3	N2	M0	8140/3: Adenocarcinoma, NOS	55-59 years	Male	Left - origin of primary	1	1	25	Alive	60
Lung and Bronchus	55	Beam radiation	Yes	T2a	N2	M0	8070/3: Squamous cell carcinoma, NOS	55-59 years	Male	Right - origin of primary	19	2	40	Dead	29
Lung and Bronchus	30	None/Unknown	Yes	T3	N1	M0	8140/3: Adenocarcinoma, NOS	55-59 years	Male	Right - origin of primary	7	1	25	Alive	60
Lung and Bronchus	55	None/Unknown	No/Unknown	T3	N1	M0	8070/3: Squamous cell carcinoma, NOS	55-59 years	Female	Left - origin of primary	2	1	80	Dead	15
Lung and Bronchus	30	Beam radiation	Yes	T1a	N2	M0	8140/3: Adenocarcinoma, NOS	55-59 years	Female	Right - origin of primary	2	0	16	Untraced	26
Lung and Bronchus	33	Beam radiation	Yes	T2b	N2	M0	8070/3: Squamous cell carcinoma, NOS	55-59 years	Male	Left - origin of primary	7	0	70	Untraced	22
Lung and Bronchus	33	Beam radiation	Yes	T4	N0	M0	8140/3: Adenocarcinoma, NOS	55-59 years	Male	Right - origin of primary	21	0	28	Untraced	44
Lung and Bronchus	33	Beam radiation	Yes	T1a	N2	M0	8140/3: Adenocarcinoma, NOS	55-59 years	Male	Right - origin of primary	9	2	10	Untraced	27
Lung and Bronchus	30	None/Unknown	Yes	T2a	N2	M0	8140/3: Adenocarcinoma, NOS	55-59 years	Female	Right - origin of primary	7	1	32	Alive	60
Lung and Bronchus	21	Beam radiation	Yes	T1b	N2	M0	8140/3: Adenocarcinoma, NOS	55-59 years	Female	Right - origin of primary	95	95	25	Untraced	25
Lung and Bronchus	33	None/Unknown	Yes	T4	N2	M0	8140/3: Adenocarcinoma, NOS	55-59 years	Female	Left - origin of primary	0	98	36	Untraced	55
Lung and Bronchus	33	Beam radiation	Yes	T1b	N2	M0	8323/3: Mixed cell adenocarcinoma	55-59 years	Female	Right - origin of primary	11	1	24	Untraced	37
Lung and Bronchus	33	None/Unknown	Yes	T4	N0	M0	8140/3: Adenocarcinoma, NOS	55-59 years	Male	Right - origin of primary	14	0	999	Untraced	41
Lung and Bronchus	33	None/Unknown	No/Unknown	T2NOS	N2	M0	8140/3: Adenocarcinoma, NOS	55-59 years	Male	Right - origin of primary	8	0	15	Untraced	44
Lung and Bronchus	33	None/Unknown	No/Unknown	T2a	N2	M0	8240/3: Carcinoid tumor, NOS	55-59 years	Female	Right - origin of primary	7	1	34	Untraced	28
Lung and Bronchus	33	None/Unknown	Yes	T2a	N2	M0	8046/3: Non-small cell carcinoma	55-59 years	Female	Left - origin of primary	15	10	36	Dead	10
Lung and Bronchus	33	Beam radiation	No/Unknown	T2b	N2	M0	8140/3: Adenocarcinoma, NOS	55-59 years	Male	Left - origin of primary	24	5	60	Untraced	27
Lung and Bronchus	30	None/Unknown	Yes	T4	N0	M0	8140/3: Adenocarcinoma, NOS	55-59 years	Female	Right - origin of primary	1	0	65	Untraced	44
Lung and Bronchus	30	Beam radiation	No/Unknown	T3	N1	M0	8246/3: Neuroendocrine carcinoma, NOS	55-59 years	Male	Left - origin of primary	3	1	40	Untraced	30
Lung and Bronchus	33	Beam radiation	No/Unknown	T1a	N2	M0	8140/3: Adenocarcinoma, NOS	55-59 years	Female	Right - origin of primary	3	1	25	Dead	27
Lung and Bronchus	33	Beam radiation	Yes	T2a	N2	M0	8072/3: Squamous cell carcinoma, large cell, nonkeratinizing, NOS	55-59 years	Male	Right - origin of primary	30	0	47	Untraced	54
Lung and Bronchus	33	None/Unknown	Yes	T1b	N2	M0	8070/3: Squamous cell carcinoma, NOS	55-59 years	Male	Left - origin of primary	10	6	27	Dead	23
Lung and Bronchus	33	None/Unknown	Yes	T3	N2	M0	8550/3: Acinar cell carcinoma	55-59 years	Female	Left - origin of primary	16	1	48	Untraced	57
Lung and Bronchus	33	Beam radiation	Yes	T2b	N2	M0	8070/3: Squamous cell carcinoma, NOS	55-59 years	Male	Left - origin of primary	11	3	64	Untraced	32
Lung and Bronchus	56	None/Unknown	No/Unknown	T2a	N2	M0	8560/3: Adenosquamous carcinoma	55-59 years	Male	Right - origin of primary	47	8	45	Dead	2
Lung and Bronchus	56	Beam radiation	Yes	T4	N2	M0	8140/3: Adenocarcinoma, NOS	55-59 years	Male	Left - origin of primary	7	0	36	Dead	25
Lung and Bronchus	33	Beam radiation	Yes	T3	N1	M0	8140/3: Adenocarcinoma, NOS	55-59 years	Female	Left - origin of primary	7	0	66	Dead	17
Lung and Bronchus	45	Beam radiation	Yes	T4	N0	M0	8480/3: Mucinous adenocarcinoma	55-59 years	Male	Right - origin of primary	30	0	125	Dead	32
Lung and Bronchus	30	None/Unknown	Yes	T4	N0	M0	8480/3: Mucinous adenocarcinoma	55-59 years	Female	Right - origin of primary	1	0	180	Dead	12
Lung and Bronchus	33	Beam radiation	Yes	T1a	N2	M0	8140/3: Adenocarcinoma, NOS	55-59 years	Female	Right - origin of primary	13	95	19	Untraced	37
Lung and Bronchus	56	Beam radiation	Yes	T4	N2	M0	8140/3: Adenocarcinoma, NOS	55-59 years	Male	Right - origin of primary	11	1	95	Dead	10
Lung and Bronchus	55	Beam radiation	Yes	T3	N1	M0	8070/3: Squamous cell carcinoma, NOS	55-59 years	Female	Left - origin of primary	96	1	999	Untraced	57
Lung and Bronchus	46	None/Unknown	Yes	T3	N1	M0	8070/3: Squamous cell carcinoma, NOS	55-59 years	Male	Left - origin of primary	28	7	50	Dead	10
Lung and Bronchus	22	Beam radiation	Yes	T1b	N2	M0	8140/3: Adenocarcinoma, NOS	55-59 years	Female	Left - origin of primary	98	97	25	Untraced	51
Lung and Bronchus	23	None/Unknown	No/Unknown	T4	N0	M0	8140/3: Adenocarcinoma, NOS	55-59 years	Male	Right - origin of primary	2	0	23	Dead	49
Lung and Bronchus	33	Beam radiation	Yes	T2a	N2	M0	8140/3: Adenocarcinoma, NOS	55-59 years	Male	Left - origin of primary	18	5	35	Dead	10
Lung and Bronchus	33	None/Unknown	Yes	T4	N0	M0	8046/3: Non-small cell carcinoma	55-59 years	Male	Right - origin of primary	17	0	52	Dead	40
Lung and Bronchus	33	Beam radiation	Yes	T2b	N3	M0	8140/3: Adenocarcinoma, NOS	55-59 years	Male	Right - origin of primary	4	1	53	Untraced	38
Lung and Bronchus	56	Beam radiation	Yes	T3	N2	M0	8070/3: Squamous cell carcinoma, NOS	55-59 years	Male	Left - origin of primary	15	3	87	Untraced	54
Lung and Bronchus	47	Beam radiation	Yes	T4	N1	M0	8070/3: Squamous cell carcinoma, NOS	55-59 years	Female	Right - origin of primary	8	1	40	Dead	41
Lung and Bronchus	33	Beam radiation	Yes	T4	N2	M0	8140/3: Adenocarcinoma, NOS	55-59 years	Female	Left - origin of primary	15	0	29	Alive	60
Lung and Bronchus	30	Beam radiation	Yes	T4	N0	M0	8070/3: Squamous cell carcinoma, NOS	55-59 years	Male	Left - origin of primary	4	0	40	Untraced	34
Lung and Bronchus	22	None/Unknown	No/Unknown	T1a	N2	M0	8240/3: Carcinoid tumor, NOS	55-59 years	Female	Left - origin of primary	97	2	12	Untraced	39
Lung and Bronchus	56	Beam radiation	Yes	T4	N2	M0	8070/3: Squamous cell carcinoma, NOS	55-59 years	Male	Left - origin of primary	37	2	34	Untraced	49
Lung and Bronchus	33	Beam radiation	Yes	T2b	N2	M0	8070/3: Squamous cell carcinoma, NOS	55-59 years	Female	Left - origin of primary	11	2	62	Dead	26
Lung and Bronchus	33	Beam radiation	Yes	T1a	N2	M0	8255/3: Adenocarcinoma with mixed subtypes	55-59 years	Female	Left - origin of primary	24	3	10	Dead	29
Lung and Bronchus	33	None/Unknown	No/Unknown	T3	N1	M0	8070/3: Squamous cell carcinoma, NOS	55-59 years	Male	Left - origin of primary	11	1	92	Untraced	49
Lung and Bronchus	45	Beam radiation	Yes	T3	N2	M0	8140/3: Adenocarcinoma, NOS	55-59 years	Male	Right - origin of primary	2	0	50	Dead	43
Lung and Bronchus	56	None/Unknown	Yes	T4	N0	M0	8140/3: Adenocarcinoma, NOS	55-59 years	Male	Right - origin of primary	7	0	40	Untraced	50
Lung and Bronchus	56	None/Unknown	Yes	T4	N1	M0	8070/3: Squamous cell carcinoma, NOS	55-59 years	Male	Left - origin of primary	8	2	31	Alive	60
Lung and Bronchus	33	None/Unknown	Yes	T3	N2	M0	8140/3: Adenocarcinoma, NOS	55-59 years	Male	Right - origin of primary	32	21	34	Dead	14
Lung and Bronchus	33	Beam radiation	Yes	T2a	N2	M0	8140/3: Adenocarcinoma, NOS	55-59 years	Female	Left - origin of primary	10	7	40	Untraced	54
Lung and Bronchus	56	Beam radiation	Yes	T4	N1	M0	8140/3: Adenocarcinoma, NOS	55-59 years	Male	Right - origin of primary	8	0	80	Dead	21
Lung and Bronchus	33	Beam radiation	Yes	T1b	N2	M0	8140/3: Adenocarcinoma, NOS	55-59 years	Female	Left - origin of primary	16	14	22	Untraced	57
Lung and Bronchus	21	Beam radiation	Yes	T4	N2	M0	8033/3: Pseudosarcomatous carcinoma	55-59 years	Male	Right - origin of primary	1	1	999	Untraced	50
Lung and Bronchus	21	Beam radiation	Yes	T1a	N2	M0	8140/3: Adenocarcinoma, NOS	55-59 years	Female	Left - origin of primary	95	95	13	Dead	47
Lung and Bronchus	33	Beam radiation	Yes	T2b	N2	M0	8070/3: Squamous cell carcinoma, NOS	55-59 years	Female	Right - origin of primary	12	0	68	Alive	60
Lung and Bronchus	33	None/Unknown	Yes	T4	N1	M0	8140/3: Adenocarcinoma, NOS	55-59 years	Male	Left - origin of primary	14	1	65	Untraced	58
Lung and Bronchus	33	Beam radiation	Yes	T2a	N2	M0	8140/3: Adenocarcinoma, NOS	55-59 years	Male	Left - origin of primary	13	6	35	Alive	60
Lung and Bronchus	33	None/Unknown	No/Unknown	T3	N2	M0	8481/3: Mucin-producing adenocarcinoma	55-59 years	Male	Left - origin of primary	20	3	150	Untraced	2
Lung and Bronchus	33	Beam radiation	Yes	TX	N3	M0	8140/3: Adenocarcinoma, NOS	55-59 years	Female	Right - origin of primary	4	2	999	Dead	43
Lung and Bronchus	33	None/Unknown	No/Unknown	T4	N0	M0	8046/3: Non-small cell carcinoma	55-59 years	Female	Left - origin of primary	7	0	21	Untraced	1
Lung and Bronchus	30	Beam radiation	Yes	T2a	N2	M0	8140/3: Adenocarcinoma, NOS	55-59 years	Male	Right - origin of primary	15	3	40	Alive	60
Lung and Bronchus	33	None/Unknown	Yes	T3	N1	M0	8140/3: Adenocarcinoma, NOS	55-59 years	Male	Right - origin of primary	5	1	55	Alive	60
Lung and Bronchus	33	Beam radiation	Yes	T2a	N2	M0	8140/3: Adenocarcinoma, NOS	55-59 years	Female	Right - origin of primary	98	97	19	Alive	60
Lung and Bronchus	46	None/Unknown	Yes	T3	N1	M0	8070/3: Squamous cell carcinoma, NOS	55-59 years	Female	Right - origin of primary	20	1	105	Dead	9
Lung and Bronchus	33	Beam radiation	Yes	T1a	N2	M0	8255/3: Adenocarcinoma with mixed subtypes	55-59 years	Female	Left - origin of primary	8	5	18	Untraced	31
Lung and Bronchus	33	None/Unknown	Yes	T2a	N2	M0	8140/3: Adenocarcinoma, NOS	55-59 years	Male	Left - origin of primary	19	2	33	Alive	60
Lung and Bronchus	33	None/Unknown	Yes	T2a	N2	M0	8255/3: Adenocarcinoma with mixed subtypes	55-59 years	Female	Right - origin of primary	20	4	28	Untraced	53
Lung and Bronchus	33	None/Unknown	Yes	T1b	N2	M0	8140/3: Adenocarcinoma, NOS	55-59 years	Female	Right - origin of primary	9	6	30	Alive	60
Lung and Bronchus	33	None/Unknown	Yes	T2a	N2	M0	8250/3: Bronchiolo-alveolar adenocarcinoma, NOS	55-59 years	Female	Left - origin of primary	4	2	31	Alive	60
Lung and Bronchus	56	Beam radiation	Yes	T2b	N2	M0	8140/3: Adenocarcinoma, NOS	55-59 years	Female	Right - origin of primary	16	7	55	Dead	35
Lung and Bronchus	30	None/Unknown	Yes	T3	N1	M0	8071/3: Squamous cell carcinoma, keratinizing, NOS	55-59 years	Male	Right - origin of primary	14	2	15	Dead	43
Lung and Bronchus	30	None/Unknown	No/Unknown	T4	N0	M0	8140/3: Adenocarcinoma, NOS	55-59 years	Female	Right - origin of primary	13	0	9	Dead	47
Lung and Bronchus	33	None/Unknown	Yes	T2a	N2	M0	8140/3: Adenocarcinoma, NOS	55-59 years	Male	Right - origin of primary	21	3	14	Alive	60
Lung and Bronchus	45	None/Unknown	No/Unknown	T3	N1	M0	8240/3: Carcinoid tumor, NOS	55-59 years	Female	Right - origin of primary	6	3	158	Alive	60
Lung and Bronchus	33	Beam radiation	Yes	T4	N2	M0	8070/3: Squamous cell carcinoma, NOS	55-59 years	Female	Right - origin of primary	30	0	50	Dead	39
Lung and Bronchus	56	Beam radiation	Yes	T2a	N2	M0	8070/3: Squamous cell carcinoma, NOS	55-59 years	Male	Left - origin of primary	17	2	45	Dead	20
Lung and Bronchus	33	None/Unknown	No/Unknown	T4	N0	M0	8250/3: Bronchiolo-alveolar adenocarcinoma, NOS	55-59 years	Female	Right - origin of primary	5	0	25	Alive	60
Lung and Bronchus	33	Beam radiation	Yes	T2b	N2	M0	8260/3: Papillary adenocarcinoma, NOS	55-59 years	Female	Right - origin of primary	18	11	68	Untraced	53
Lung and Bronchus	33	None/Unknown	Yes	T3	N2	M0	8560/3: Adenosquamous carcinoma	55-59 years	Male	Right - origin of primary	29	10	83	Dead	25
Lung and Bronchus	33	Beam radiation	Yes	T2a	N2	M0	8140/3: Adenocarcinoma, NOS	55-59 years	Female	Right - origin of primary	6	3	30	Dead	17
Lung and Bronchus	56	Refused (1988+)	Yes	T2a	N2	M0	8140/3: Adenocarcinoma, NOS	55-59 years	Female	Right - origin of primary	26	1	40	Dead	44
Lung and Bronchus	30	Beam radiation	Yes	T2b	N2	M0	8255/3: Adenocarcinoma with mixed subtypes	55-59 years	Female	Right - origin of primary	15	1	54	Alive	60
Lung and Bronchus	56	None/Unknown	No/Unknown	T3	N1	M0	8070/3: Squamous cell carcinoma, NOS	55-59 years	Male	Right - origin of primary	13	1	100	Dead	3
Lung and Bronchus	33	None/Unknown	No/Unknown	T1a	N2	M0	8140/3: Adenocarcinoma, NOS	55-59 years	Female	Right - origin of primary	5	1	15	Alive	60
Lung and Bronchus	56	None/Unknown	No/Unknown	T4	N1	M0	8550/3: Acinar cell carcinoma	55-59 years	Male	Right - origin of primary	5	2	45	Dead	1
Lung and Bronchus	33	Beam radiation	Yes	T2b	N2	M0	8250/3: Bronchiolo-alveolar adenocarcinoma, NOS	55-59 years	Female	Left - origin of primary	13	3	70	Alive	60
Lung and Bronchus	56	Beam radiation	Yes	T4	N2	M0	8250/3: Bronchiolo-alveolar adenocarcinoma, NOS	55-59 years	Female	Left - origin of primary	9	9	25	Dead	24
Lung and Bronchus	30	None/Unknown	No/Unknown	T2a	N2	M0	8012/3: Large cell carcinoma, NOS	55-59 years	Male	Left - origin of primary	7	3	35	Alive	60
Lung and Bronchus	30	Beam radiation	No/Unknown	T1a	N2	M0	8070/3: Squamous cell carcinoma, NOS	55-59 years	Male	Right - origin of primary	8	1	18	Alive	60
Lung and Bronchus	33	None/Unknown	No/Unknown	T1b	N2	M0	8140/3: Adenocarcinoma, NOS	55-59 years	Male	Right - origin of primary	13	2	22	Alive	60
Lung and Bronchus	33	None/Unknown	No/Unknown	T1a	N2	M0	8240/3: Carcinoid tumor, NOS	55-59 years	Female	Right - origin of primary	97	1	27	Alive	60
Lung and Bronchus	21	None/Unknown	No/Unknown	T4	N0	M0	8140/3: Adenocarcinoma, NOS	55-59 years	Female	Right - origin of primary	2	0	25	Untraced	39
Lung and Bronchus	33	None/Unknown	Yes	T1a	N2	M0	8550/3: Acinar cell carcinoma	55-59 years	Female	Left - origin of primary	16	3	17	Untraced	52
Lung and Bronchus	33	None/Unknown	No/Unknown	T3	N1	M0	8046/3: Non-small cell carcinoma	55-59 years	Female	Left - origin of primary	6	2	25	Alive	60
Lung and Bronchus	56	Beam radiation	Yes	T4	N0	M0	8046/3: Non-small cell carcinoma	55-59 years	Male	Left - origin of primary	13	0	53	Untraced	52
Lung and Bronchus	33	None/Unknown	Yes	T3	N1	M0	8140/3: Adenocarcinoma, NOS	55-59 years	Female	Left - origin of primary	5	1	80	Untraced	27
Lung and Bronchus	56	None/Unknown	Yes	T4	N0	M0	8255/3: Adenocarcinoma with mixed subtypes	55-59 years	Female	Right - origin of primary	8	0	35	Alive	60
Lung and Bronchus	30	None/Unknown	Yes	T2a	N2	M0	8310/3: Clear cell adenocarcinoma, NOS	55-59 years	Male	Right - origin of primary	9	1	40	Dead	21
Lung and Bronchus	45	Beam radiation	Yes	T3	N2	M0	8140/3: Adenocarcinoma, NOS	55-59 years	Female	Right - origin of primary	18	13	79	Dead	56
Lung and Bronchus	33	Beam radiation	Yes	T3	N1	M0	8255/3: Adenocarcinoma with mixed subtypes	55-59 years	Male	Right - origin of primary	11	1	13	Dead	44
Lung and Bronchus	33	None/Unknown	No/Unknown	T3	N1	M0	8430/3: Mucoepidermoid carcinoma	55-59 years	Female	Left - origin of primary	97	2	50	Dead	3
Lung and Bronchus	33	None/Unknown	Yes	T1b	N2	M0	8012/3: Large cell carcinoma, NOS	55-59 years	Female	Right - origin of primary	11	0	28	Dead	30
Lung and Bronchus	33	Recommended, unknown if administered	Yes	T2a	N2	M0	8013/3: Large cell neuroendocrine carcinoma	55-59 years	Male	Right - origin of primary	9	4	40	Alive	60
Lung and Bronchus	30	Beam radiation	Yes	T3	N2	M0	8140/3: Adenocarcinoma, NOS	55-59 years	Female	Right - origin of primary	7	2	28	Untraced	44
Lung and Bronchus	56	None/Unknown	No/Unknown	T4	N2	M0	8070/3: Squamous cell carcinoma, NOS	55-59 years	Male	Left - origin of primary	11	3	35	Dead	19
Lung and Bronchus	33	None/Unknown	Yes	T2a	N2	M0	8260/3: Papillary adenocarcinoma, NOS	55-59 years	Male	Left - origin of primary	24	5	40	Alive	60
Lung and Bronchus	33	Beam radiation	Yes	T2a	N2	M0	8140/3: Adenocarcinoma, NOS	55-59 years	Male	Right - origin of primary	6	1	25	Alive	60
Lung and Bronchus	46	Radiation, NOS method or source not specified	No/Unknown	T3	N1	M0	8070/3: Squamous cell carcinoma, NOS	55-59 years	Male	Right - origin of primary	25	2	55	Dead	20
Lung and Bronchus	33	None/Unknown	Yes	T3	N1	M0	8550/3: Acinar cell carcinoma	55-59 years	Male	Left - origin of primary	21	5	110	Dead	55
Lung and Bronchus	33	Beam radiation	Yes	T2a	N2	M0	8140/3: Adenocarcinoma, NOS	55-59 years	Female	Left - origin of primary	8	1	27	Alive	60
Lung and Bronchus	33	Beam radiation	Yes	T3	N2	M0	8260/3: Papillary adenocarcinoma, NOS	55-59 years	Male	Right - origin of primary	9	9	30	Dead	24
Lung and Bronchus	33	None/Unknown	Yes	T3	N1	M0	8560/3: Adenosquamous carcinoma	55-59 years	Male	Right - origin of primary	5	1	78	Untraced	32
Lung and Bronchus	33	Beam radiation	Yes	T3	N2	M0	8255/3: Adenocarcinoma with mixed subtypes	55-59 years	Male	Left - origin of primary	4	1	41	Untraced	31
Lung and Bronchus	56	Beam radiation	Yes	T3	N1	M0	8012/3: Large cell carcinoma, NOS	55-59 years	Female	Left - origin of primary	16	0	73	Dead	6
Lung and Bronchus	33	None/Unknown	Yes	T4	N0	M0	8550/3: Acinar cell carcinoma	55-59 years	Female	Right - origin of primary	11	0	45	Untraced	34
Lung and Bronchus	33	Beam radiation	Yes	T2a	N2	M0	8070/3: Squamous cell carcinoma, NOS	55-59 years	Male	Right - origin of primary	6	1	47	Untraced	7
Lung and Bronchus	33	None/Unknown	Yes	T2b	N2	M0	8140/3: Adenocarcinoma, NOS	55-59 years	Female	Right - origin of primary	48	1	52	Untraced	34
Lung and Bronchus	33	Beam radiation	Yes	T4	N2	M0	8140/3: Adenocarcinoma, NOS	55-59 years	Male	Left - origin of primary	10	3	50	Untraced	37
Lung and Bronchus	33	Beam radiation	Yes	T4	N2	M0	8255/3: Adenocarcinoma with mixed subtypes	55-59 years	Female	Left - origin of primary	12	11	17	Alive	60
Lung and Bronchus	33	Beam radiation	Yes	T2a	N2	M0	8140/3: Adenocarcinoma, NOS	55-59 years	Female	Right - origin of primary	12	6	32	Dead	24
Lung and Bronchus	30	None/Unknown	No/Unknown	T4	N0	M0	8070/3: Squamous cell carcinoma, NOS	55-59 years	Male	Right - origin of primary	97	0	40	Dead	22
Lung and Bronchus	56	None/Unknown	Yes	T2b	N2	M0	8255/3: Adenocarcinoma with mixed subtypes	55-59 years	Male	Left - origin of primary	16	3	65	Dead	14
Lung and Bronchus	33	Recommended, unknown if administered	Yes	T2a	N2	M0	8140/3: Adenocarcinoma, NOS	55-59 years	Female	Right - origin of primary	22	16	22	Untraced	28
Lung and Bronchus	33	Beam radiation	Yes	T2a	N2	M0	8140/3: Adenocarcinoma, NOS	55-59 years	Female	Right - origin of primary	5	5	31	Dead	10
Lung and Bronchus	46	None/Unknown	No/Unknown	T3	N1	M0	8046/3: Non-small cell carcinoma	55-59 years	Male	Right - origin of primary	16	3	70	Dead	9
Lung and Bronchus	33	None/Unknown	Yes	T3	N1	M0	8140/3: Adenocarcinoma, NOS	55-59 years	Female	Right - origin of primary	4	4	100	Dead	8
Lung and Bronchus	33	None/Unknown	Yes	T4	N1	M0	8052/3: Papillary squamous cell carcinoma	55-59 years	Female	Right - origin of primary	33	5	42	Untraced	32
Lung and Bronchus	33	Beam radiation	Yes	T2a	N2	M0	8255/3: Adenocarcinoma with mixed subtypes	55-59 years	Male	Right - origin of primary	25	12	50	Untraced	19
Lung and Bronchus	46	Beam radiation	Yes	T4	N0	M0	8046/3: Non-small cell carcinoma	55-59 years	Male	Right - origin of primary	4	0	62	Alive	60
Lung and Bronchus	21	None/Unknown	Yes	T1a	N2	M0	8550/3: Acinar cell carcinoma	55-59 years	Male	Right - origin of primary	23	16	16	Dead	23
Lung and Bronchus	33	Beam radiation	Yes	T2a	N2	M0	8013/3: Large cell neuroendocrine carcinoma	55-59 years	Male	Left - origin of primary	2	0	46	Dead	35
Lung and Bronchus	33	Beam radiation	Yes	T1b	N2	M0	8046/3: Non-small cell carcinoma	55-59 years	Male	Left - origin of primary	12	95	25	Untraced	51
Lung and Bronchus	33	Beam radiation	Yes	T2b	N2	M0	8070/3: Squamous cell carcinoma, NOS	55-59 years	Female	Right - origin of primary	22	3	60	Untraced	60
Lung and Bronchus	56	None/Unknown	Yes	T3	N2	M0	8046/3: Non-small cell carcinoma	55-59 years	Female	Left - origin of primary	32	6	100	Dead	7
Lung and Bronchus	55	None/Unknown	Yes	T3	N1	M0	8070/3: Squamous cell carcinoma, NOS	55-59 years	Male	Left - origin of primary	14	1	740	Alive	60
Lung and Bronchus	70	None/Unknown	Yes	T3	N1	M0	8140/3: Adenocarcinoma, NOS	55-59 years	Male	Left - origin of primary	16	3	70	Untraced	32
Lung and Bronchus	46	Beam radiation	Yes	T4	N0	M0	8070/3: Squamous cell carcinoma, NOS	55-59 years	Female	Right - origin of primary	3	0	108	Untraced	52
Lung and Bronchus	30	None/Unknown	Yes	T4	N2	M0	8140/3: Adenocarcinoma, NOS	55-59 years	Male	Right - origin of primary	13	11	37	Untraced	30
Lung and Bronchus	22	None/Unknown	No/Unknown	T1b	N2	M0	8140/3: Adenocarcinoma, NOS	55-59 years	Male	Left - origin of primary	2	2	29	Untraced	51
Lung and Bronchus	56	None/Unknown	Yes	T2a	N2	M0	8070/3: Squamous cell carcinoma, NOS	55-59 years	Male	Left - origin of primary	5	0	40	Alive	60
Lung and Bronchus	33	Beam radiation	Yes	T4	N2	M0	8140/3: Adenocarcinoma, NOS	55-59 years	Male	Left - origin of primary	11	8	50	Alive	60
Lung and Bronchus	33	None/Unknown	Yes	T2a	N2	M0	8255/3: Adenocarcinoma with mixed subtypes	55-59 years	Female	Right - origin of primary	40	9	30	Untraced	31
Lung and Bronchus	33	None/Unknown	No/Unknown	T4	N0	M0	8255/3: Adenocarcinoma with mixed subtypes	55-59 years	Female	Left - origin of primary	8	0	14	Alive	60
Lung and Bronchus	33	Beam radiation	Yes	T2b	N2	M0	8070/3: Squamous cell carcinoma, NOS	55-59 years	Male	Left - origin of primary	2	1	59	Dead	30
Lung and Bronchus	33	None/Unknown	No/Unknown	T1a	N2	M0	8140/3: Adenocarcinoma, NOS	55-59 years	Male	Right - origin of primary	6	3	19	Untraced	31
Lung and Bronchus	33	Refused (1988+)	No/Unknown	T2a	N2	M0	8140/3: Adenocarcinoma, NOS	55-59 years	Female	Left - origin of primary	6	4	38	Dead	16
Lung and Bronchus	33	None/Unknown	Yes	T3	N2	M0	8140/3: Adenocarcinoma, NOS	55-59 years	Female	Right - origin of primary	16	11	38	Untraced	50
Lung and Bronchus	55	None/Unknown	Yes	T4	N2	M0	8070/3: Squamous cell carcinoma, NOS	55-59 years	Male	Left - origin of primary	27	12	70	Dead	18
Lung and Bronchus	33	None/Unknown	Yes	T2a	N2	M0	8140/3: Adenocarcinoma, NOS	55-59 years	Female	Right - origin of primary	35	16	21	Dead	25
Lung and Bronchus	33	None/Unknown	Yes	T3	N2	M0	8140/3: Adenocarcinoma, NOS	55-59 years	Male	Left - origin of primary	19	1	75	Alive	60
Lung and Bronchus	33	None/Unknown	Yes	T1a	N2	M0	8560/3: Adenosquamous carcinoma	55-59 years	Female	Left - origin of primary	8	1	10	Dead	31
Lung and Bronchus	33	Recommended, unknown if administered	Yes	T2a	N2	M0	8140/3: Adenocarcinoma, NOS	55-59 years	Female	Right - origin of primary	32	31	41	Alive	60
Lung and Bronchus	56	None/Unknown	Yes	T3	N2	M0	8070/3: Squamous cell carcinoma, NOS	55-59 years	Male	Left - origin of primary	20	2	30	Dead	14
Lung and Bronchus	24	Beam radiation	Yes	T4	N3	M0	8140/3: Adenocarcinoma, NOS	55-59 years	Female	Right - origin of primary	95	95	51	Dead	19
Lung and Bronchus	33	Beam radiation	Yes	T3	N1	M0	8246/3: Neuroendocrine carcinoma, NOS	55-59 years	Male	Right - origin of primary	12	4	104	Dead	22
Lung and Bronchus	33	Beam radiation	Yes	T2b	N2	M0	8140/3: Adenocarcinoma, NOS	55-59 years	Female	Right - origin of primary	13	4	65	Alive	60
Lung and Bronchus	33	None/Unknown	Yes	T3	N1	M0	8140/3: Adenocarcinoma, NOS	55-59 years	Female	Right - origin of primary	97	1	17	Alive	60
Lung and Bronchus	56	None/Unknown	Yes	T2a	N2	M0	8140/3: Adenocarcinoma, NOS	55-59 years	Female	Left - origin of primary	7	5	40	Dead	45
Lung and Bronchus	33	Beam radiation	Yes	T2a	N2	M0	8140/3: Adenocarcinoma, NOS	55-59 years	Female	Right - origin of primary	7	4	30	Alive	60
Lung and Bronchus	30	None/Unknown	Yes	T1b	N2	M0	8140/3: Adenocarcinoma, NOS	55-59 years	Female	Right - origin of primary	5	2	21	Untraced	18
Lung and Bronchus	33	None/Unknown	Yes	T2a	N2	M0	8140/3: Adenocarcinoma, NOS	55-59 years	Female	Left - origin of primary	97	97	25	Dead	33
Lung and Bronchus	33	None/Unknown	Yes	T3	N1	M0	8140/3: Adenocarcinoma, NOS	55-59 years	Male	Right - origin of primary	24	2	42	Alive	60
Lung and Bronchus	33	None/Unknown	Yes	T1a	N2	M0	8140/3: Adenocarcinoma, NOS	55-59 years	Female	Right - origin of primary	48	7	20	Untraced	47
Lung and Bronchus	30	None/Unknown	No/Unknown	T4	N0	M0	8200/3: Adenoid cystic carcinoma	55-59 years	Male	Right - origin of primary	1	0	36	Dead	40
Lung and Bronchus	33	None/Unknown	No/Unknown	T1a	N2	M0	8046/3: Non-small cell carcinoma	55-59 years	Male	Left - origin of primary	4	1	7	Alive	60
Lung and Bronchus	33	None/Unknown	Yes	T2a	N2	M0	8560/3: Adenosquamous carcinoma	55-59 years	Male	Right - origin of primary	15	4	35	Alive	60
Lung and Bronchus	33	Beam radiation	Yes	T3	N2	M0	8140/3: Adenocarcinoma, NOS	55-59 years	Female	Left - origin of primary	7	7	15	Dead	13
Lung and Bronchus	56	None/Unknown	Yes	T3	N1	M0	8070/3: Squamous cell carcinoma, NOS	55-59 years	Male	Left - origin of primary	14	4	32	Alive	60
Lung and Bronchus	33	Beam radiation	Yes	T1a	N2	M0	8550/3: Acinar cell carcinoma	55-59 years	Female	Right - origin of primary	34	4	20	Untraced	32
Lung and Bronchus	33	None/Unknown	Yes	T3	N1	M0	8140/3: Adenocarcinoma, NOS	55-59 years	Female	Left - origin of primary	27	2	30	Untraced	27
Lung and Bronchus	33	None/Unknown	Yes	T2b	N2	M0	8140/3: Adenocarcinoma, NOS	55-59 years	Female	Left - origin of primary	9	2	65	Dead	14
Lung and Bronchus	33	None/Unknown	No/Unknown	T4	N0	M0	8550/3: Acinar cell carcinoma	55-59 years	Female	Right - origin of primary	20	0	32	Untraced	28
Lung and Bronchus	33	Beam radiation	Yes	T4	N0	M0	8140/3: Adenocarcinoma, NOS	55-59 years	Female	Left - origin of primary	95	0	98	Untraced	34
Lung and Bronchus	21	None/Unknown	Yes	T1b	N2	M0	8140/3: Adenocarcinoma, NOS	55-59 years	Female	Left - origin of primary	2	1	30	Dead	23
Lung and Bronchus	33	Beam radiation	Yes	T2a	N2	M0	8140/3: Adenocarcinoma, NOS	55-59 years	Male	Right - origin of primary	95	95	40	Untraced	26
Lung and Bronchus	45	None/Unknown	Yes	T2a	N2	M0	8140/3: Adenocarcinoma, NOS	55-59 years	Female	Right - origin of primary	97	97	46	Untraced	37
Lung and Bronchus	33	Beam radiation	Yes	T4	N2	M0	8070/3: Squamous cell carcinoma, NOS	55-59 years	Male	Left - origin of primary	2	0	86	Dead	55
Lung and Bronchus	23	Recommended, unknown if administered	No/Unknown	T3	N2	M0	8070/3: Squamous cell carcinoma, NOS	55-59 years	Female	Right - origin of primary	95	95	54	Untraced	46
Lung and Bronchus	45	Beam radiation	Yes	T4	N1	M0	8140/3: Adenocarcinoma, NOS	55-59 years	Female	Right - origin of primary	10	0	75	Dead	28
Lung and Bronchus	33	Beam radiation	Yes	T2a	N2	M0	8240/3: Carcinoid tumor, NOS	55-59 years	Male	Left - origin of primary	97	97	18	Alive	60
Lung and Bronchus	33	Beam radiation	Yes	T2a	N2	M0	8046/3: Non-small cell carcinoma	55-59 years	Female	Left - origin of primary	10	1	50	Untraced	55
Lung and Bronchus	33	None/Unknown	Yes	T4	N0	M0	8140/3: Adenocarcinoma, NOS	55-59 years	Female	Right - origin of primary	23	0	45	Untraced	49
Lung and Bronchus	33	Beam radiation	Yes	T4	N3	M0	8550/3: Acinar cell carcinoma	55-59 years	Female	Left - origin of primary	6	0	55	Dead	25
Lung and Bronchus	30	Beam radiation	Yes	T3	N2	M0	8560/3: Adenosquamous carcinoma	55-59 years	Female	Left - origin of primary	28	7	26	Alive	60
Lung and Bronchus	56	Beam radiation	No/Unknown	T3	N2	M0	8140/3: Adenocarcinoma, NOS	55-59 years	Female	Right - origin of primary	21	3	76	Untraced	47
Lung and Bronchus	55	None/Unknown	No/Unknown	T3	N1	M0	8260/3: Papillary adenocarcinoma, NOS	55-59 years	Male	Right - origin of primary	11	3	66	Alive	60
Lung and Bronchus	46	Beam radiation	Yes	T4	N0	M0	8013/3: Large cell neuroendocrine carcinoma	55-59 years	Male	Right - origin of primary	22	0	78	Dead	5
Lung and Bronchus	66	Beam radiation	Yes	T2b	N2	M0	8140/3: Adenocarcinoma, NOS	55-59 years	Male	Right - origin of primary	95	95	60	Alive	60
Lung and Bronchus	33	None/Unknown	Yes	T4	N0	M0	8140/3: Adenocarcinoma, NOS	55-59 years	Female	Right - origin of primary	6	0	13	Alive	60
Lung and Bronchus	33	Beam radiation	Yes	T2b	N2	M0	8140/3: Adenocarcinoma, NOS	55-59 years	Female	Right - origin of primary	9	2	60	Dead	30
Lung and Bronchus	33	None/Unknown	Yes	T3	N1	M0	8323/3: Mixed cell adenocarcinoma	55-59 years	Male	Left - origin of primary	23	2	127	Dead	48
Lung and Bronchus	33	Beam radiation	Yes	T4	N0	M0	8140/3: Adenocarcinoma, NOS	55-59 years	Male	Right - origin of primary	96	0	36	Alive	60
Lung and Bronchus	33	Recommended, unknown if administered	Yes	T4	N3	M0	8140/3: Adenocarcinoma, NOS	55-59 years	Female	Right - origin of primary	11	0	19	Alive	60
Lung and Bronchus	33	Beam radiation	Yes	T1a	N2	M0	8140/3: Adenocarcinoma, NOS	55-59 years	Male	Right - origin of primary	11	7	20	Alive	60
Lung and Bronchus	33	None/Unknown	Yes	T2a	N2	M0	8140/3: Adenocarcinoma, NOS	55-59 years	Female	Right - origin of primary	25	8	35	Alive	60
Lung and Bronchus	33	Beam radiation	Yes	T2a	N2	M0	8140/3: Adenocarcinoma, NOS	55-59 years	Male	Left - origin of primary	16	7	35	Alive	60
Lung and Bronchus	45	Beam radiation	Yes	T3	N2	M0	8140/3: Adenocarcinoma, NOS	55-59 years	Female	Right - origin of primary	95	95	32	Alive	60
Lung and Bronchus	33	None/Unknown	Yes	T1a	N2	M0	8140/3: Adenocarcinoma, NOS	55-59 years	Female	Left - origin of primary	9	1	14	Dead	55
Lung and Bronchus	33	None/Unknown	Yes	T3	N1	M0	8140/3: Adenocarcinoma, NOS	55-59 years	Male	Right - origin of primary	40	1	95	Alive	60
Lung and Bronchus	21	None/Unknown	No/Unknown	T1b	N2	M0	8246/3: Neuroendocrine carcinoma, NOS	55-59 years	Male	Right - origin of primary	1	1	28	Dead	8
Lung and Bronchus	33	Beam radiation	Yes	T1a	N2	M0	8260/3: Papillary adenocarcinoma, NOS	55-59 years	Female	Left - origin of primary	22	2	11	Dead	29
Lung and Bronchus	56	Beam radiation	Yes	T4	N2	M0	8140/3: Adenocarcinoma, NOS	55-59 years	Female	Right - origin of primary	17	16	85	Dead	12
Lung and Bronchus	56	Beam radiation	Yes	T4	N2	M0	8070/3: Squamous cell carcinoma, NOS	55-59 years	Male	Left - origin of primary	8	1	72	Untraced	9
Lung and Bronchus	33	Beam radiation	Yes	T1b	N2	M0	8140/3: Adenocarcinoma, NOS	55-59 years	Male	Right - origin of primary	97	97	30	Untraced	33
Lung and Bronchus	33	None/Unknown	Yes	T4	N0	M0	8140/3: Adenocarcinoma, NOS	55-59 years	Female	Right - origin of primary	7	0	14	Alive	60
Lung and Bronchus	33	None/Unknown	Yes	T3	N1	M0	8046/3: Non-small cell carcinoma	55-59 years	Female	Right - origin of primary	9	1	38	Alive	60
Lung and Bronchus	33	Beam radiation	Yes	T2a	N2	M0	8140/3: Adenocarcinoma, NOS	55-59 years	Female	Left - origin of primary	10	3	18	Alive	60
Lung and Bronchus	22	None/Unknown	No/Unknown	T3	N1	M0	8140/3: Adenocarcinoma, NOS	55-59 years	Female	Right - origin of primary	18	5	35	Alive	60
Lung and Bronchus	33	Beam radiation	Yes	T1b	N2	M0	8046/3: Non-small cell carcinoma	55-59 years	Female	Left - origin of primary	13	2	993	Alive	60
Lung and Bronchus	33	Beam radiation	Yes	T4	N1	M0	8140/3: Adenocarcinoma, NOS	55-59 years	Female	Right - origin of primary	11	4	32	Dead	20
Lung and Bronchus	21	Beam radiation	Yes	T2a	N2	M0	8255/3: Adenocarcinoma with mixed subtypes	55-59 years	Male	Right - origin of primary	2	2	30	Dead	11
Lung and Bronchus	33	None/Unknown	No/Unknown	T4	N0	M0	8550/3: Acinar cell carcinoma	55-59 years	Female	Right - origin of primary	8	0	16	Untraced	42
Lung and Bronchus	33	Beam radiation	Yes	T3	N2	M0	8071/3: Squamous cell carcinoma, keratinizing, NOS	55-59 years	Female	Left - origin of primary	6	0	46	Alive	60
Lung and Bronchus	33	Beam radiation	Yes	T3	N2	M0	8140/3: Adenocarcinoma, NOS	55-59 years	Female	Left - origin of primary	11	2	25	Alive	60
Lung and Bronchus	33	None/Unknown	No/Unknown	T3	N1	M0	8070/3: Squamous cell carcinoma, NOS	55-59 years	Male	Right - origin of primary	17	2	920	Dead	10
Lung and Bronchus	33	None/Unknown	Yes	T4	N2	M0	8140/3: Adenocarcinoma, NOS	55-59 years	Male	Left - origin of primary	15	2	95	Dead	26
Lung and Bronchus	22	None/Unknown	Yes	T2a	N2	M0	8140/3: Adenocarcinoma, NOS	55-59 years	Female	Right - origin of primary	5	1	31	Untraced	26
Lung and Bronchus	33	Beam radiation	Yes	T2a	N2	M0	8140/3: Adenocarcinoma, NOS	55-59 years	Female	Right - origin of primary	18	6	24	Untraced	28
Lung and Bronchus	33	None/Unknown	Yes	T3	N1	M0	8240/3: Carcinoid tumor, NOS	55-59 years	Male	Left - origin of primary	7	2	35	Untraced	26
Lung and Bronchus	30	None/Unknown	Yes	T2a	N2	M0	8140/3: Adenocarcinoma, NOS	55-59 years	Female	Right - origin of primary	9	4	22	Dead	11
Lung and Bronchus	46	Refused (1988+)	No/Unknown	T3	N1	M0	8230/3: Solid carcinoma, NOS	55-59 years	Male	Right - origin of primary	2	1	75	Dead	9
Lung and Bronchus	33	None/Unknown	Yes	T4	N1	M0	8070/3: Squamous cell carcinoma, NOS	55-59 years	Male	Left - origin of primary	21	2	37	Alive	60
Lung and Bronchus	33	Beam radiation	Yes	T3	N2	M0	8550/3: Acinar cell carcinoma	55-59 years	Male	Left - origin of primary	9	4	22	Untraced	44
Lung and Bronchus	56	None/Unknown	Yes	T3	N1	M0	8070/3: Squamous cell carcinoma, NOS	55-59 years	Male	Right - origin of primary	14	1	68	Untraced	52
Lung and Bronchus	33	Beam radiation	Yes	T4	N2	M0	8070/3: Squamous cell carcinoma, NOS	55-59 years	Male	Right - origin of primary	95	95	30	Dead	36
Lung and Bronchus	56	Beam radiation	Yes	T2a	N2	M0	8140/3: Adenocarcinoma, NOS	55-59 years	Female	Right - origin of primary	4	3	40	Dead	10
Lung and Bronchus	33	Beam radiation	Yes	T4	N2	M0	8070/3: Squamous cell carcinoma, NOS	55-59 years	Male	Left - origin of primary	10	2	45	Alive	60
Lung and Bronchus	33	Beam radiation	Yes	T4	N2	M0	8480/3: Mucinous adenocarcinoma	55-59 years	Female	Right - origin of primary	16	4	40	Dead	14
Lung and Bronchus	33	None/Unknown	Yes	T1b	N2	M0	8230/3: Solid carcinoma, NOS	55-59 years	Male	Right - origin of primary	13	8	29	Untraced	47
Lung and Bronchus	22	Beam radiation	Yes	T3	N2	M0	8070/3: Squamous cell carcinoma, NOS	55-59 years	Male	Left - origin of primary	2	2	55	Untraced	8
Lung and Bronchus	33	None/Unknown	Yes	T3	N1	M0	8250/3: Bronchiolo-alveolar adenocarcinoma, NOS	55-59 years	Male	Left - origin of primary	5	2	22	Alive	60
Lung and Bronchus	33	Beam radiation	Yes	T2b	N2	M0	8140/3: Adenocarcinoma, NOS	55-59 years	Male	Left - origin of primary	9	9	65	Dead	27
Lung and Bronchus	45	Beam radiation	Yes	T3	N1	M0	8070/3: Squamous cell carcinoma, NOS	55-59 years	Male	Left - origin of primary	7	2	82	Dead	18
Lung and Bronchus	33	None/Unknown	Yes	T1a	N2	M0	8140/3: Adenocarcinoma, NOS	55-59 years	Female	Right - origin of primary	5	1	8	Dead	5
Lung and Bronchus	33	None/Unknown	Yes	T2a	N2	M0	8140/3: Adenocarcinoma, NOS	55-59 years	Female	Right - origin of primary	10	6	13	Untraced	47
Lung and Bronchus	33	Beam radiation	No/Unknown	T3	N1	M0	8046/3: Non-small cell carcinoma	55-59 years	Male	Right - origin of primary	97	97	130	Untraced	31
Lung and Bronchus	21	None/Unknown	No/Unknown	T4	N2	M0	8240/3: Carcinoid tumor, NOS	55-59 years	Female	Right - origin of primary	9	1	15	Untraced	50
Lung and Bronchus	33	Beam radiation	Yes	T2a	N2	M0	8250/3: Bronchiolo-alveolar adenocarcinoma, NOS	55-59 years	Female	Left - origin of primary	5	1	34	Untraced	54
Lung and Bronchus	33	None/Unknown	No/Unknown	T1a	N2	M0	8240/3: Carcinoid tumor, NOS	55-59 years	Female	Left - origin of primary	4	1	20	Alive	60
Lung and Bronchus	33	None/Unknown	Yes	T3	N1	M0	8140/3: Adenocarcinoma, NOS	55-59 years	Male	Right - origin of primary	8	1	21	Dead	5
Lung and Bronchus	33	Beam radiation	Yes	T1a	N2	M0	8550/3: Acinar cell carcinoma	55-59 years	Female	Left - origin of primary	11	3	15	Untraced	30
Lung and Bronchus	33	None/Unknown	No/Unknown	T4	N0	M0	8240/3: Carcinoid tumor, NOS	55-59 years	Female	Left - origin of primary	20	0	14	Untraced	30
Lung and Bronchus	33	Beam radiation	Yes	T2a	N2	M0	8230/3: Solid carcinoma, NOS	55-59 years	Male	Right - origin of primary	19	2	31	Untraced	31
Lung and Bronchus	56	None/Unknown	Yes	T4	N0	M0	8140/3: Adenocarcinoma, NOS	55-59 years	Male	Left - origin of primary	32	0	20	Untraced	52
Lung and Bronchus	30	Beam radiation	Yes	T3	N2	M0	8140/3: Adenocarcinoma, NOS	55-59 years	Male	Left - origin of primary	4	1	67	Dead	26
Lung and Bronchus	33	None/Unknown	Yes	T1a	N2	M0	8140/3: Adenocarcinoma, NOS	55-59 years	Male	Right - origin of primary	8	1	17	Dead	46
Lung and Bronchus	33	Beam radiation	Yes	T1a	N2	M0	8140/3: Adenocarcinoma, NOS	55-59 years	Female	Right - origin of primary	97	6	12	Untraced	33
Lung and Bronchus	33	Beam radiation	Yes	T3	N2	M0	8140/3: Adenocarcinoma, NOS	55-59 years	Female	Left - origin of primary	14	0	75	Untraced	33
Lung and Bronchus	33	None/Unknown	Yes	T3	N1	M0	8255/3: Adenocarcinoma with mixed subtypes	55-59 years	Male	Left - origin of primary	15	2	80	Untraced	33
Lung and Bronchus	30	None/Unknown	Yes	T4	N0	M0	8255/3: Adenocarcinoma with mixed subtypes	55-59 years	Male	Right - origin of primary	14	0	45	Untraced	33
Lung and Bronchus	33	Beam radiation	Yes	T1b	N2	M0	8140/3: Adenocarcinoma, NOS	55-59 years	Male	Right - origin of primary	8	1	23	Untraced	34
Lung and Bronchus	33	None/Unknown	Yes	T1b	N2	M0	8550/3: Acinar cell carcinoma	55-59 years	Female	Right - origin of primary	5	95	22	Untraced	34
Lung and Bronchus	33	Beam radiation	Yes	T2a	N2	M0	8140/3: Adenocarcinoma, NOS	55-59 years	Female	Right - origin of primary	97	97	40	Dead	25
Lung and Bronchus	33	Refused (1988+)	Yes	T2a	N2	M0	8140/3: Adenocarcinoma, NOS	55-59 years	Male	Left - origin of primary	12	5	36	Untraced	36
Lung and Bronchus	21	None/Unknown	No/Unknown	T4	N0	M0	8240/3: Carcinoid tumor, NOS	55-59 years	Female	Right - origin of primary	2	0	29	Untraced	36
Lung and Bronchus	33	Beam radiation	Yes	T2b	N2	M0	8140/3: Adenocarcinoma, NOS	55-59 years	Female	Left - origin of primary	7	5	65	Dead	28
Lung and Bronchus	21	None/Unknown	Yes	T3	N2	M0	8140/3: Adenocarcinoma, NOS	55-59 years	Female	Left - origin of primary	2	1	15	Untraced	47
Lung and Bronchus	22	Beam radiation	Yes	T2a	N2	M0	8140/3: Adenocarcinoma, NOS	55-59 years	Female	Left - origin of primary	1	1	35	Dead	20
Lung and Bronchus	30	None/Unknown	Yes	T2a	N2	M0	8240/3: Carcinoid tumor, NOS	55-59 years	Male	Right - origin of primary	98	97	38	Alive	60
Lung and Bronchus	33	Beam radiation	Yes	T2a	N2	M0	8550/3: Acinar cell carcinoma	55-59 years	Female	Right - origin of primary	12	5	18	Untraced	40
Lung and Bronchus	47	None/Unknown	Yes	T4	N1	M0	8140/3: Adenocarcinoma, NOS	55-59 years	Female	Right - origin of primary	35	5	93	Untraced	54
Lung and Bronchus	56	Beam radiation	Yes	T3	N2	M0	8980/3: Carcinosarcoma, NOS	55-59 years	Male	Left - origin of primary	14	3	80	Dead	16
Lung and Bronchus	56	Beam radiation	Yes	T3	N2	M0	8070/3: Squamous cell carcinoma, NOS	55-59 years	Male	Left - origin of primary	8	3	80	Dead	8
Lung and Bronchus	21	None/Unknown	No/Unknown	T4	N0	M0	8140/3: Adenocarcinoma, NOS	55-59 years	Female	Right - origin of primary	3	0	30	Untraced	47
Lung and Bronchus	33	Beam radiation	Yes	T4	N2	M0	8140/3: Adenocarcinoma, NOS	55-59 years	Male	Right - origin of primary	97	2	83	Dead	5
Lung and Bronchus	46	Recommended, unknown if administered	Yes	T4	N0	M0	8230/3: Solid carcinoma, NOS	55-59 years	Male	Right - origin of primary	97	0	45	Untraced	47
Lung and Bronchus	56	Beam radiation	Yes	T4	N2	M0	8550/3: Acinar cell carcinoma	55-59 years	Male	Right - origin of primary	98	97	64	Untraced	48
Lung and Bronchus	56	None/Unknown	Yes	T4	N1	M0	8070/3: Squamous cell carcinoma, NOS	55-59 years	Male	Left - origin of primary	46	2	58	Untraced	48
Lung and Bronchus	33	Beam radiation	Yes	T1a	N2	M0	8140/3: Adenocarcinoma, NOS	55-59 years	Female	Left - origin of primary	5	4	16	Alive	60
Lung and Bronchus	33	None/Unknown	Yes	T3	N2	M0	8255/3: Adenocarcinoma with mixed subtypes	55-59 years	Female	Left - origin of primary	16	5	12	Untraced	50
Lung and Bronchus	30	None/Unknown	Yes	T3	N2	M0	8140/3: Adenocarcinoma, NOS	55-59 years	Male	Right - origin of primary	11	1	999	Untraced	50
Lung and Bronchus	30	Beam radiation	Yes	T1a	N2	M0	8140/3: Adenocarcinoma, NOS	55-59 years	Male	Left - origin of primary	3	2	12	Dead	17
Lung and Bronchus	45	Beam radiation	No/Unknown	T4	N0	M0	8550/3: Acinar cell carcinoma	55-59 years	Male	Right - origin of primary	98	0	55	Alive	60
Lung and Bronchus	30	Recommended, unknown if administered	Yes	T1b	N2	M0	8140/3: Adenocarcinoma, NOS	55-59 years	Male	Left - origin of primary	8	1	25	Dead	31
Lung and Bronchus	33	None/Unknown	Yes	T1a	N2	M0	8140/3: Adenocarcinoma, NOS	55-59 years	Male	Right - origin of primary	98	1	20	Dead	53
Lung and Bronchus	21	None/Unknown	No/Unknown	T4	N0	M0	8240/3: Carcinoid tumor, NOS	55-59 years	Female	Right - origin of primary	95	0	9	Alive	60
Lung and Bronchus	33	Beam radiation	Yes	T3	N2	M0	8070/3: Squamous cell carcinoma, NOS	55-59 years	Male	Right - origin of primary	11	0	51	Dead	15
Lung and Bronchus	21	None/Unknown	No/Unknown	T4	N0	M0	8140/3: Adenocarcinoma, NOS	55-59 years	Male	Right - origin of primary	9	0	10	Untraced	42
Lung and Bronchus	33	Beam radiation	Yes	T3	N2	M0	8140/3: Adenocarcinoma, NOS	55-59 years	Male	Left - origin of primary	8	0	69	Dead	18
Lung and Bronchus	33	Beam radiation	Yes	T1b	N2	M0	8140/3: Adenocarcinoma, NOS	55-59 years	Female	Right - origin of primary	8	3	21	Dead	33
Lung and Bronchus	33	None/Unknown	Yes	T3	N1	M0	8550/3: Acinar cell carcinoma	55-59 years	Female	Right - origin of primary	12	1	45	Untraced	57
Lung and Bronchus	33	Beam radiation	Yes	T3	N2	M0	8140/3: Adenocarcinoma, NOS	55-59 years	Male	Left - origin of primary	11	0	100	Untraced	58
Lung and Bronchus	33	None/Unknown	No/Unknown	T1a	N2	M0	8083/3: Basaloid squamous cell carcinoma	55-59 years	Male	Right - origin of primary	24	6	18	Untraced	58
Lung and Bronchus	33	None/Unknown	No/Unknown	T4	N0	M0	8255/3: Adenocarcinoma with mixed subtypes	55-59 years	Male	Right - origin of primary	23	0	125	Dead	14
Lung and Bronchus	33	Beam radiation	Yes	T1b	N2	M0	8550/3: Acinar cell carcinoma	55-59 years	Female	Left - origin of primary	19	1	25	Alive	60
Lung and Bronchus	33	None/Unknown	No/Unknown	T4	N1	M0	8255/3: Adenocarcinoma with mixed subtypes	55-59 years	Female	Right - origin of primary	10	1	45	Dead	15
Lung and Bronchus	30	None/Unknown	Yes	T3	N1	M0	8140/3: Adenocarcinoma, NOS	55-59 years	Male	Left - origin of primary	2	1	16	Dead	34
Lung and Bronchus	30	Beam radiation	Yes	T4	N2	M0	8140/3: Adenocarcinoma, NOS	55-59 years	Female	Right - origin of primary	97	1	46	Alive	60
Lung and Bronchus	56	Refused (1988+)	No/Unknown	T2b	N2	M0	8140/3: Adenocarcinoma, NOS	55-59 years	Female	Left - origin of primary	21	8	62	Untraced	7
Lung and Bronchus	56	None/Unknown	Yes	T3	N1	M0	8070/3: Squamous cell carcinoma, NOS	55-59 years	Male	Left - origin of primary	23	2	100	Alive	60
Lung and Bronchus	30	Beam radiation	Yes	T1a	N2	M0	8255/3: Adenocarcinoma with mixed subtypes	55-59 years	Male	Left - origin of primary	97	2	14	Dead	37
Lung and Bronchus	33	Beam radiation	Yes	T2a	N2	M0	8140/3: Adenocarcinoma, NOS	55-59 years	Male	Right - origin of primary	12	95	26	Dead	26
Lung and Bronchus	33	Beam radiation	Yes	T2a	N2	M0	8255/3: Adenocarcinoma with mixed subtypes	55-59 years	Male	Left - origin of primary	18	9	26	Alive	60
Lung and Bronchus	33	None/Unknown	Yes	T1a	N2	M0	8140/3: Adenocarcinoma, NOS	55-59 years	Female	Right - origin of primary	8	4	16	Alive	60
Lung and Bronchus	33	Beam radiation	Yes	T3	N2	M0	8010/3: Carcinoma, NOS	55-59 years	Female	Left - origin of primary	12	4	999	Untraced	60
Lung and Bronchus	33	Beam radiation	No/Unknown	T3	N3	M0	8140/3: Adenocarcinoma, NOS	55-59 years	Female	Left - origin of primary	17	6	40	Alive	60
Lung and Bronchus	33	Beam radiation	Yes	T2a	N2	M0	8140/3: Adenocarcinoma, NOS	55-59 years	Female	Left - origin of primary	6	3	32	Dead	31
Lung and Bronchus	33	Beam radiation	Yes	T3	N2	M0	8070/3: Squamous cell carcinoma, NOS	55-59 years	Male	Right - origin of primary	13	0	33	Alive	60
Lung and Bronchus	33	Beam radiation	Yes	T3	N1	M0	8070/3: Squamous cell carcinoma, NOS	55-59 years	Male	Left - origin of primary	97	97	70	Dead	5
Lung and Bronchus	33	Beam radiation	Yes	T2a	N2	M0	8550/3: Acinar cell carcinoma	55-59 years	Male	Left - origin of primary	97	6	38	Alive	60
Lung and Bronchus	56	None/Unknown	Yes	T3	N2	M0	8070/3: Squamous cell carcinoma, NOS	55-59 years	Male	Right - origin of primary	97	2	77	Alive	60
Lung and Bronchus	30	Beam radiation	Yes	T3	N1	M0	8070/3: Squamous cell carcinoma, NOS	55-59 years	Female	Right - origin of primary	98	3	60	Untraced	42
Lung and Bronchus	33	Beam radiation	Yes	T1b	N2	M0	8140/3: Adenocarcinoma, NOS	55-59 years	Male	Left - origin of primary	26	2	24	Untraced	57
Lung and Bronchus	33	None/Unknown	Yes	T4	N0	M0	8140/3: Adenocarcinoma, NOS	55-59 years	Female	Right - origin of primary	4	0	18	Alive	60
Lung and Bronchus	33	Beam radiation	Yes	T3	N2	M0	8140/3: Adenocarcinoma, NOS	55-59 years	Male	Right - origin of primary	15	2	85	Dead	12
Lung and Bronchus	33	Recommended, unknown if administered	Yes	T2a	N2	M0	8140/3: Adenocarcinoma, NOS	55-59 years	Female	Right - origin of primary	97	97	32	Untraced	59
Lung and Bronchus	33	Beam radiation	Yes	T3	N2	M0	8140/3: Adenocarcinoma, NOS	55-59 years	Female	Right - origin of primary	97	3	75	Untraced	21
Lung and Bronchus	56	Beam radiation	Yes	T2NOS	N2	M0	8070/3: Squamous cell carcinoma, NOS	55-59 years	Male	Right - origin of primary	16	5	34	Dead	14
Lung and Bronchus	33	Beam radiation	Yes	T4	N2	M0	8140/3: Adenocarcinoma, NOS	55-59 years	Male	Left - origin of primary	97	4	28	Dead	9
Lung and Bronchus	56	None/Unknown	Yes	T4	N0	M0	8250/3: Bronchiolo-alveolar adenocarcinoma, NOS	55-59 years	Female	Right - origin of primary	97	0	33	Alive	60
Lung and Bronchus	33	Beam radiation	Yes	T1a	N2	M0	8140/3: Adenocarcinoma, NOS	55-59 years	Female	Right - origin of primary	97	95	15	Alive	60
Lung and Bronchus	33	Beam radiation	Yes	T2a	N2	M0	8140/3: Adenocarcinoma, NOS	55-59 years	Female	Left - origin of primary	5	1	18	Untraced	56
Lung and Bronchus	70	Beam radiation	No/Unknown	T3	N1	M0	8013/3: Large cell neuroendocrine carcinoma	55-59 years	Female	Right - origin of primary	19	3	165	Dead	13
Lung and Bronchus	33	Beam radiation	Yes	T1b	N2	M0	8140/3: Adenocarcinoma, NOS	55-59 years	Female	Right - origin of primary	3	3	30	Dead	47
Lung and Bronchus	56	None/Unknown	No/Unknown	T4	N2	M0	8250/3: Bronchiolo-alveolar adenocarcinoma, NOS	55-59 years	Male	Right - origin of primary	24	16	140	Dead	8
Lung and Bronchus	21	None/Unknown	Yes	T4	N0	M0	8255/3: Adenocarcinoma with mixed subtypes	55-59 years	Female	Right - origin of primary	95	0	25	Dead	53
Lung and Bronchus	22	None/Unknown	No/Unknown	T1b	N2	M0	8240/3: Carcinoid tumor, NOS	55-59 years	Female	Left - origin of primary	7	1	22	Untraced	49
Lung and Bronchus	33	Beam radiation	Yes	T2a	N2	M0	8070/3: Squamous cell carcinoma, NOS	55-59 years	Male	Left - origin of primary	8	0	35	Alive	60
Lung and Bronchus	30	Beam radiation	Yes	T1a	N2	M0	8012/3: Large cell carcinoma, NOS	55-59 years	Female	Right - origin of primary	14	4	17	Alive	60
Lung and Bronchus	23	Beam radiation	Yes	T4	N0	M0	8140/3: Adenocarcinoma, NOS	55-59 years	Male	Right - origin of primary	98	0	60	Alive	60
Lung and Bronchus	33	Beam radiation	Yes	T3	N1	M0	8140/3: Adenocarcinoma, NOS	55-59 years	Male	Right - origin of primary	4	97	81	Alive	60
Lung and Bronchus	30	Beam radiation	Yes	T4	N2	M0	8070/3: Squamous cell carcinoma, NOS	55-59 years	Female	Left - origin of primary	4	1	27	Alive	60
Lung and Bronchus	21	Beam radiation	Yes	T4	N1	M0	8140/3: Adenocarcinoma, NOS	55-59 years	Female	Right - origin of primary	5	2	17	Dead	55
Lung and Bronchus	33	Beam radiation	Yes	T2a	N2	M0	8255/3: Adenocarcinoma with mixed subtypes	55-59 years	Female	Right - origin of primary	97	2	40	Alive	60
Lung and Bronchus	21	None/Unknown	No/Unknown	T3	N2	M0	8246/3: Neuroendocrine carcinoma, NOS	55-59 years	Female	Left - origin of primary	1	1	12	Untraced	17
Lung and Bronchus	33	Beam radiation	Yes	T3	N2	M0	8140/3: Adenocarcinoma, NOS	55-59 years	Female	Right - origin of primary	3	0	71	Untraced	24
Lung and Bronchus	33	None/Unknown	No/Unknown	T2a	N2	M0	8480/3: Mucinous adenocarcinoma	55-59 years	Male	Left - origin of primary	10	7	45	Dead	7
Lung and Bronchus	33	None/Unknown	Yes	T3	N1	M0	8140/3: Adenocarcinoma, NOS	55-59 years	Male	Right - origin of primary	14	1	80	Untraced	28
Lung and Bronchus	33	None/Unknown	Yes	T4	N2	M0	8140/3: Adenocarcinoma, NOS	55-59 years	Female	Right - origin of primary	5	4	100	Dead	9
Lung and Bronchus	21	Beam radiation	Yes	T3	N2	M0	8140/3: Adenocarcinoma, NOS	55-59 years	Female	Left - origin of primary	3	0	33	Untraced	26
Lung and Bronchus	33	Beam radiation	Yes	T2a	N2	M0	8070/3: Squamous cell carcinoma, NOS	55-59 years	Male	Left - origin of primary	24	10	40	Untraced	35
Lung and Bronchus	33	None/Unknown	Yes	T3	N1	M0	8550/3: Acinar cell carcinoma	55-59 years	Female	Left - origin of primary	12	2	30	Untraced	60
Lung and Bronchus	30	None/Unknown	Yes	T4	N1	M0	8255/3: Adenocarcinoma with mixed subtypes	55-59 years	Male	Right - origin of primary	2	1	33	Untraced	46
Lung and Bronchus	30	None/Unknown	Yes	T1b	N3	M0	8140/3: Adenocarcinoma, NOS	55-59 years	Female	Left - origin of primary	5	4	30	Dead	30
Lung and Bronchus	30	None/Unknown	Yes	T3	N1	M0	8070/3: Squamous cell carcinoma, NOS	55-59 years	Male	Left - origin of primary	19	6	85	Dead	29
Lung and Bronchus	33	None/Unknown	No/Unknown	T2a	N2	M0	8070/3: Squamous cell carcinoma, NOS	55-59 years	Male	Left - origin of primary	22	7	35	Dead	17
Lung and Bronchus	30	Beam radiation	Yes	T4	N0	M0	8033/3: Pseudosarcomatous carcinoma	55-59 years	Male	Left - origin of primary	97	0	120	Dead	15
Lung and Bronchus	30	Beam radiation	Yes	T2a	N2	M0	8480/3: Mucinous adenocarcinoma	55-59 years	Female	Left - origin of primary	2	1	22	Dead	13
Lung and Bronchus	56	Radiation, NOS method or source not specified	Yes	T2a	N2	M0	8140/3: Adenocarcinoma, NOS	55-59 years	Male	Left - origin of primary	18	12	48	Dead	18
Lung and Bronchus	33	Beam radiation	Yes	T3	N1	M0	8140/3: Adenocarcinoma, NOS	55-59 years	Male	Right - origin of primary	4	0	68	Dead	32
Lung and Bronchus	33	None/Unknown	Yes	T3	N2	M0	8140/3: Adenocarcinoma, NOS	55-59 years	Male	Left - origin of primary	18	16	125	Dead	26
Lung and Bronchus	33	None/Unknown	Yes	T2a	N2	M0	8140/3: Adenocarcinoma, NOS	55-59 years	Female	Right - origin of primary	11	10	47	Untraced	38
Lung and Bronchus	33	None/Unknown	Yes	T2a	N2	M0	8140/3: Adenocarcinoma, NOS	55-59 years	Male	Right - origin of primary	13	1	47	Alive	60
Lung and Bronchus	33	Beam radiation	Yes	T2a	N2	M0	8140/3: Adenocarcinoma, NOS	55-59 years	Male	Right - origin of primary	15	1	46	Alive	60
Lung and Bronchus	56	None/Unknown	Yes	T2a	N2	M0	8070/3: Squamous cell carcinoma, NOS	55-59 years	Male	Left - origin of primary	22	0	45	Untraced	38
Lung and Bronchus	56	Beam radiation	Yes	T2a	N2	M0	8140/3: Adenocarcinoma, NOS	55-59 years	Female	Right - origin of primary	16	7	45	Alive	60
Lung and Bronchus	33	Beam radiation	Yes	T2a	N2	M0	8140/3: Adenocarcinoma, NOS	55-59 years	Male	Right - origin of primary	98	5	31	Alive	60
Lung and Bronchus	33	None/Unknown	Yes	T2a	N2	M0	8140/3: Adenocarcinoma, NOS	55-59 years	Male	Left - origin of primary	12	7	32	Dead	25
Lung and Bronchus	33	Beam radiation	Yes	T2a	N2	M0	8240/3: Carcinoid tumor, NOS	55-59 years	Female	Right - origin of primary	12	6	45	Dead	33
Lung and Bronchus	33	None/Unknown	Yes	T3	N1	M0	8070/3: Squamous cell carcinoma, NOS	55-59 years	Male	Right - origin of primary	98	97	100	Dead	26
Lung and Bronchus	22	None/Unknown	No/Unknown	T4	N0	M0	8240/3: Carcinoid tumor, NOS	55-59 years	Female	Left - origin of primary	98	0	12	Untraced	7
Lung and Bronchus	47	Beam radiation	Yes	T4	N1	M0	8070/3: Squamous cell carcinoma, NOS	55-59 years	Male	Right - origin of primary	11	1	60	Untraced	54
Lung and Bronchus	30	Beam radiation	Yes	T3	N2	M0	8246/3: Neuroendocrine carcinoma, NOS	55-59 years	Male	Left - origin of primary	4	3	20	Dead	26
Lung and Bronchus	56	Beam radiation	Yes	T2a	N2	M0	8070/3: Squamous cell carcinoma, NOS	55-59 years	Female	Left - origin of primary	14	1	36	Untraced	45
Lung and Bronchus	30	Beam radiation	Yes	T2b	N2	M0	8140/3: Adenocarcinoma, NOS	55-59 years	Female	Right - origin of primary	3	0	69	Dead	28
Lung and Bronchus	33	None/Unknown	Yes	T4	N0	M0	8140/3: Adenocarcinoma, NOS	55-59 years	Female	Left - origin of primary	1	0	49	Untraced	11
Lung and Bronchus	33	None/Unknown	Yes	T3	N1	M0	8140/3: Adenocarcinoma, NOS	55-59 years	Male	Right - origin of primary	19	2	170	Untraced	42
Lung and Bronchus	21	Beam radiation	Yes	T1b	N2	M0	8140/3: Adenocarcinoma, NOS	55-59 years	Male	Left - origin of primary	5	3	30	Dead	59
Lung and Bronchus	33	Beam radiation	Yes	T3	N2	M0	8140/3: Adenocarcinoma, NOS	55-59 years	Male	Right - origin of primary	7	3	46	Dead	47
Lung and Bronchus	33	Beam radiation	Yes	T3	N1	M0	8246/3: Neuroendocrine carcinoma, NOS	55-59 years	Male	Right - origin of primary	8	1	51	Untraced	41
Lung and Bronchus	56	Beam radiation	Yes	T3	N2	M0	8140/3: Adenocarcinoma, NOS	55-59 years	Male	Right - origin of primary	26	5	81	Dead	17
Lung and Bronchus	33	None/Unknown	Yes	T2a	N2	M0	8070/3: Squamous cell carcinoma, NOS	55-59 years	Male	Right - origin of primary	17	13	41	Dead	9
Lung and Bronchus	33	None/Unknown	Yes	T3	N1	M0	8022/3: Pleomorphic carcinoma	55-59 years	Male	Left - origin of primary	46	3	80	Untraced	38
Lung and Bronchus	33	None/Unknown	No/Unknown	T2a	N2	M0	8240/3: Carcinoid tumor, NOS	55-59 years	Male	Right - origin of primary	14	2	40	Alive	60
Lung and Bronchus	45	Beam radiation	Yes	T2a	N2	M0	8140/3: Adenocarcinoma, NOS	55-59 years	Male	Right - origin of primary	95	95	40	Dead	5
Lung and Bronchus	33	None/Unknown	Yes	T1b	N2	M0	8550/3: Acinar cell carcinoma	55-59 years	Male	Right - origin of primary	18	4	28	Alive	60
Lung and Bronchus	56	None/Unknown	Yes	T3	N1	M0	8070/3: Squamous cell carcinoma, NOS	55-59 years	Male	Left - origin of primary	6	1	98	Untraced	37
Lung and Bronchus	21	Beam radiation	Yes	T3	N1	M0	8140/3: Adenocarcinoma, NOS	55-59 years	Male	Right - origin of primary	14	0	44	Dead	29
Lung and Bronchus	33	Beam radiation	No/Unknown	T1b	N2	M0	8070/3: Squamous cell carcinoma, NOS	55-59 years	Male	Left - origin of primary	7	4	30	Alive	60
Lung and Bronchus	33	Beam radiation	Yes	T3	N1	M0	8255/3: Adenocarcinoma with mixed subtypes	55-59 years	Female	Right - origin of primary	18	2	90	Untraced	45
Lung and Bronchus	33	Beam radiation	Yes	T2b	N2	M0	8140/3: Adenocarcinoma, NOS	55-59 years	Male	Right - origin of primary	7	4	60	Dead	26
Lung and Bronchus	33	None/Unknown	Yes	T1a	N2	M0	8140/3: Adenocarcinoma, NOS	55-59 years	Female	Left - origin of primary	10	4	16	Alive	60
Lung and Bronchus	46	Beam radiation	Yes	T4	N0	M0	8140/3: Adenocarcinoma, NOS	55-59 years	Male	Left - origin of primary	0	98	40	Dead	24
Lung and Bronchus	33	None/Unknown	No/Unknown	T4	N0	M0	8240/3: Carcinoid tumor, NOS	55-59 years	Female	Right - origin of primary	5	0	20	Untraced	33
Lung and Bronchus	33	None/Unknown	No/Unknown	T2a	N2	M0	8070/3: Squamous cell carcinoma, NOS	55-59 years	Male	Right - origin of primary	12	6	30	Dead	24
Lung and Bronchus	33	None/Unknown	Yes	T1b	N2	M0	8550/3: Acinar cell carcinoma	55-59 years	Female	Left - origin of primary	14	0	30	Untraced	29
Lung and Bronchus	33	Beam radiation	Yes	T2a	N2	M0	8560/3: Adenosquamous carcinoma	55-59 years	Female	Left - origin of primary	8	2	27	Untraced	58
Lung and Bronchus	56	None/Unknown	Yes	T3	N1	M0	8022/3: Pleomorphic carcinoma	55-59 years	Female	Left - origin of primary	28	4	30	Dead	14
Lung and Bronchus	33	Beam radiation	Yes	T2a	N2	M0	8012/3: Large cell carcinoma, NOS	55-59 years	Male	Right - origin of primary	50	6	16	Untraced	36
Lung and Bronchus	30	Beam radiation	Yes	T1a	N2	M0	8140/3: Adenocarcinoma, NOS	55-59 years	Male	Right - origin of primary	95	95	20	Untraced	33
Lung and Bronchus	56	None/Unknown	Yes	T3	N2	M0	8070/3: Squamous cell carcinoma, NOS	55-59 years	Female	Left - origin of primary	9	1	35	Alive	60
Lung and Bronchus	65	Beam radiation	Yes	T4	N2	M0	8140/3: Adenocarcinoma, NOS	55-59 years	Female	Left - origin of primary	1	0	137	Dead	25
Lung and Bronchus	56	None/Unknown	Yes	T2a	N2	M0	8083/3: Basaloid squamous cell carcinoma	55-59 years	Female	Left - origin of primary	10	2	49	Untraced	25
Lung and Bronchus	90	Beam radiation	Yes	T4	N2	M0	8140/3: Adenocarcinoma, NOS	55-59 years	Female	Right - origin of primary	98	97	70	Untraced	53
Lung and Bronchus	33	Beam radiation	Yes	T2b	N2	M0	8070/3: Squamous cell carcinoma, NOS	55-59 years	Male	Left - origin of primary	16	1	60	Untraced	29
Lung and Bronchus	33	None/Unknown	Yes	T2a	N2	M0	8140/3: Adenocarcinoma, NOS	55-59 years	Male	Right - origin of primary	29	3	22	Untraced	54
Lung and Bronchus	21	Beam radiation	Yes	T1b	N2	M0	8140/3: Adenocarcinoma, NOS	55-59 years	Female	Left - origin of primary	2	1	30	Dead	23
Lung and Bronchus	33	Beam radiation	Yes	T3	N2	M0	8140/3: Adenocarcinoma, NOS	55-59 years	Male	Right - origin of primary	8	4	19	Dead	59
Lung and Bronchus	56	Beam radiation	Yes	T4	N1	M0	8070/3: Squamous cell carcinoma, NOS	55-59 years	Male	Left - origin of primary	6	1	45	Untraced	53
Lung and Bronchus	33	Beam radiation	Yes	T1a	N2	M0	8140/3: Adenocarcinoma, NOS	55-59 years	Male	Left - origin of primary	2	1	10	Dead	31
Lung and Bronchus	33	Combination of beam with implants or isotopes	Yes	T2b	N2	M0	8140/3: Adenocarcinoma, NOS	55-59 years	Female	Left - origin of primary	8	0	57	Dead	15
Lung and Bronchus	33	None/Unknown	Yes	T1a	N2	M0	8140/3: Adenocarcinoma, NOS	55-59 years	Female	Left - origin of primary	24	1	16	Untraced	53
Lung and Bronchus	21	Beam radiation	Yes	T4	N1	M0	8140/3: Adenocarcinoma, NOS	55-59 years	Female	Right - origin of primary	4	0	25	Untraced	49
Lung and Bronchus	33	None/Unknown	No/Unknown	T2a	N2	M0	8140/3: Adenocarcinoma, NOS	55-59 years	Female	Left - origin of primary	7	6	31	Dead	15
Lung and Bronchus	33	Beam radiation	Yes	T3	N2	M0	8070/3: Squamous cell carcinoma, NOS	55-59 years	Female	Right - origin of primary	11	2	30	Alive	60
Lung and Bronchus	33	None/Unknown	No/Unknown	T4	N0	M0	8246/3: Neuroendocrine carcinoma, NOS	55-59 years	Female	Right - origin of primary	11	0	18	Alive	60
Lung and Bronchus	33	Beam radiation	Yes	T4	N1	M0	8012/3: Large cell carcinoma, NOS	55-59 years	Male	Right - origin of primary	20	1	72	Alive	60
Lung and Bronchus	21	None/Unknown	No/Unknown	T4	N0	M0	8255/3: Adenocarcinoma with mixed subtypes	55-59 years	Female	Right - origin of primary	6	0	14	Alive	60
Lung and Bronchus	33	None/Unknown	Yes	T3	N1	M0	8070/3: Squamous cell carcinoma, NOS	55-59 years	Male	Left - origin of primary	8	3	150	Untraced	54
Lung and Bronchus	56	None/Unknown	Yes	T2b	N2	M0	8140/3: Adenocarcinoma, NOS	55-59 years	Male	Right - origin of primary	25	2	51	Dead	14
Lung and Bronchus	56	None/Unknown	Yes	T4	N0	M0	8140/3: Adenocarcinoma, NOS	55-59 years	Male	Left - origin of primary	38	0	78	Untraced	53
Lung and Bronchus	33	None/Unknown	Yes	T2a	N2	M0	8140/3: Adenocarcinoma, NOS	55-59 years	Male	Left - origin of primary	33	2	41	Dead	44
Lung and Bronchus	33	Beam radiation	Yes	T1b	N2	M0	8140/3: Adenocarcinoma, NOS	55-59 years	Male	Right - origin of primary	29	4	25	Dead	29
Lung and Bronchus	33	Beam radiation	Yes	T4	N2	M0	8070/3: Squamous cell carcinoma, NOS	55-59 years	Female	Right - origin of primary	97	0	15	Untraced	59
Lung and Bronchus	33	None/Unknown	Yes	T2b	N2	M0	8070/3: Squamous cell carcinoma, NOS	55-59 years	Male	Left - origin of primary	6	2	70	Alive	60
Lung and Bronchus	33	None/Unknown	Yes	T4	N1	M0	8140/3: Adenocarcinoma, NOS	55-59 years	Female	Right - origin of primary	16	1	116	Untraced	53
Lung and Bronchus	30	None/Unknown	Yes	T1b	N2	M0	8140/3: Adenocarcinoma, NOS	55-59 years	Male	Left - origin of primary	2	0	29	Dead	36
Lung and Bronchus	56	Beam radiation	Yes	T4	N0	M0	8246/3: Neuroendocrine carcinoma, NOS	55-59 years	Male	Left - origin of primary	1	0	999	Dead	10
Lung and Bronchus	56	Beam radiation	Yes	T2b	N2	M0	8140/3: Adenocarcinoma, NOS	55-59 years	Female	Left - origin of primary	21	5	60	Dead	7
Lung and Bronchus	33	None/Unknown	Yes	T1a	N2	M0	8140/3: Adenocarcinoma, NOS	55-59 years	Male	Right - origin of primary	0	98	18	Alive	60
Lung and Bronchus	46	Beam radiation	Yes	T3	N2	M0	8140/3: Adenocarcinoma, NOS	55-59 years	Female	Right - origin of primary	14	0	77	Untraced	56
Lung and Bronchus	33	Beam radiation	Yes	T4	N0	M0	8140/3: Adenocarcinoma, NOS	55-59 years	Female	Left - origin of primary	3	0	23	Dead	45
Lung and Bronchus	33	None/Unknown	No/Unknown	T4	N0	M0	8071/3: Squamous cell carcinoma, keratinizing, NOS	55-59 years	Female	Right - origin of primary	7	0	10	Dead	26
Lung and Bronchus	33	Beam radiation	Yes	T4	N1	M0	8140/3: Adenocarcinoma, NOS	55-59 years	Female	Right - origin of primary	4	1	26	Untraced	55
Lung and Bronchus	33	Beam radiation	Yes	T3	N2	M0	8070/3: Squamous cell carcinoma, NOS	55-59 years	Male	Right - origin of primary	8	0	75	Alive	60
Lung and Bronchus	33	Beam radiation	Yes	T2a	N2	M0	8070/3: Squamous cell carcinoma, NOS	55-59 years	Male	Left - origin of primary	4	0	50	Dead	14
Lung and Bronchus	55	Beam radiation	Yes	T1b	N2	M0	8140/3: Adenocarcinoma, NOS	55-59 years	Female	Right - origin of primary	6	0	22	Untraced	45
Lung and Bronchus	56	Beam radiation	Yes	T4	N2	M0	8560/3: Adenosquamous carcinoma	55-59 years	Male	Right - origin of primary	9	2	22	Dead	10
Lung and Bronchus	56	None/Unknown	Yes	T3	N1	M0	8140/3: Adenocarcinoma, NOS	55-59 years	Female	Left - origin of primary	21	2	45	Untraced	52
Lung and Bronchus	30	Beam radiation	Yes	T3	N2	M0	8070/3: Squamous cell carcinoma, NOS	55-59 years	Female	Right - origin of primary	95	95	70	Alive	60
Lung and Bronchus	30	Beam radiation	No/Unknown	T2a	N2	M0	8070/3: Squamous cell carcinoma, NOS	55-59 years	Male	Right - origin of primary	9	2	50	Dead	10
Lung and Bronchus	33	Beam radiation	Yes	T3	N2	M0	8140/3: Adenocarcinoma, NOS	55-59 years	Male	Right - origin of primary	19	4	87	Alive	60
Lung and Bronchus	46	None/Unknown	Yes	T3	N1	M0	8255/3: Adenocarcinoma with mixed subtypes	55-59 years	Female	Left - origin of primary	33	1	60	Alive	60
Lung and Bronchus	33	Beam radiation	Yes	T4	N0	M0	8140/3: Adenocarcinoma, NOS	55-59 years	Male	Right - origin of primary	24	0	32	Alive	60
Lung and Bronchus	21	Beam radiation	No/Unknown	T2NOS	N2	M0	8140/3: Adenocarcinoma, NOS	55-59 years	Male	Left - origin of primary	1	1	25	Alive	60
Lung and Bronchus	33	Beam radiation	Yes	T3	N2	M0	8070/3: Squamous cell carcinoma, NOS	55-59 years	Male	Left - origin of primary	20	9	83	Dead	21
Lung and Bronchus	33	None/Unknown	No/Unknown	T1a	N2	M0	8140/3: Adenocarcinoma, NOS	55-59 years	Female	Left - origin of primary	7	6	20	Dead	21
Lung and Bronchus	33	Beam radiation	Yes	T3	N2	M0	8140/3: Adenocarcinoma, NOS	55-59 years	Female	Left - origin of primary	14	8	75	Dead	11
Lung and Bronchus	22	None/Unknown	No/Unknown	T2a	N2	M0	8560/3: Adenosquamous carcinoma	55-59 years	Male	Left - origin of primary	22	1	45	Dead	16
Lung and Bronchus	33	None/Unknown	Yes	T1a	N2	M0	8140/3: Adenocarcinoma, NOS	55-59 years	Male	Left - origin of primary	23	1	15	Dead	31
Lung and Bronchus	33	None/Unknown	Yes	T4	N1	M0	8070/3: Squamous cell carcinoma, NOS	55-59 years	Female	Right - origin of primary	0	98	999	Alive	60
Lung and Bronchus	21	Beam radiation	Yes	T4	N2	M0	8140/3: Adenocarcinoma, NOS	55-59 years	Female	Right - origin of primary	1	0	20	Alive	60
Lung and Bronchus	33	Beam radiation	Yes	T3	N1	M0	8250/3: Bronchiolo-alveolar adenocarcinoma, NOS	55-59 years	Male	Left - origin of primary	5	3	25	Alive	60
Lung and Bronchus	33	Beam radiation	Yes	T2b	N2	M0	8070/3: Squamous cell carcinoma, NOS	55-59 years	Male	Right - origin of primary	17	0	63	Alive	60
Lung and Bronchus	33	None/Unknown	Yes	T3	N1	M0	8140/3: Adenocarcinoma, NOS	55-59 years	Male	Right - origin of primary	7	4	140	Dead	9
Lung and Bronchus	33	None/Unknown	Yes	T2a	N2	M0	8070/3: Squamous cell carcinoma, NOS	55-59 years	Male	Right - origin of primary	17	2	45	Dead	25
Lung and Bronchus	56	Beam radiation	Yes	T3	N2	M0	8070/3: Squamous cell carcinoma, NOS	55-59 years	Male	Left - origin of primary	97	0	130	Alive	60
Lung and Bronchus	21	None/Unknown	No/Unknown	T4	N0	M0	8240/3: Carcinoid tumor, NOS	55-59 years	Male	Left - origin of primary	1	0	31	Untraced	41
Lung and Bronchus	33	None/Unknown	Yes	T4	N2	M0	8560/3: Adenosquamous carcinoma	55-59 years	Male	Right - origin of primary	16	6	25	Dead	37
Lung and Bronchus	33	None/Unknown	Yes	T2a	N2	M0	8070/3: Squamous cell carcinoma, NOS	55-59 years	Male	Right - origin of primary	27	3	31	Alive	60
Lung and Bronchus	33	Beam radiation	Yes	T1a	N2	M0	8140/3: Adenocarcinoma, NOS	55-59 years	Male	Right - origin of primary	6	3	12	Untraced	33
Lung and Bronchus	33	Beam radiation	Yes	T2a	N2	M0	8140/3: Adenocarcinoma, NOS	55-59 years	Female	Right - origin of primary	5	3	17	Dead	53
Lung and Bronchus	33	Beam radiation	Yes	T3	N2	M0	8070/3: Squamous cell carcinoma, NOS	55-59 years	Female	Left - origin of primary	2	2	82	Alive	60
Lung and Bronchus	33	Beam radiation	Yes	T2a	N2	M0	8140/3: Adenocarcinoma, NOS	55-59 years	Female	Left - origin of primary	5	1	40	Alive	60
Lung and Bronchus	33	Beam radiation	Yes	T2a	N2	M0	8070/3: Squamous cell carcinoma, NOS	55-59 years	Female	Right - origin of primary	16	1	28	Alive	60
Lung and Bronchus	45	Beam radiation	Yes	T4	N2	M0	8140/3: Adenocarcinoma, NOS	55-59 years	Female	Right - origin of primary	27	8	37	Dead	50
Lung and Bronchus	56	None/Unknown	Yes	T2b	N2	M0	8070/3: Squamous cell carcinoma, NOS	55-59 years	Male	Right - origin of primary	13	2	65	Untraced	8
Lung and Bronchus	33	None/Unknown	Yes	T2a	N2	M0	8480/3: Mucinous adenocarcinoma	55-59 years	Female	Left - origin of primary	12	3	34	Dead	13
Lung and Bronchus	24	Combination of beam with implants or isotopes	Yes	T3	N2	M0	8070/3: Squamous cell carcinoma, NOS	55-59 years	Male	Right - origin of primary	95	0	54	Dead	7
Lung and Bronchus	33	Beam radiation	Yes	T2b	N2	M0	8140/3: Adenocarcinoma, NOS	55-59 years	Female	Left - origin of primary	6	1	67	Dead	18
Lung and Bronchus	33	None/Unknown	No/Unknown	T4	N0	M0	8070/3: Squamous cell carcinoma, NOS	55-59 years	Male	Right - origin of primary	6	0	35	Untraced	38
Lung and Bronchus	33	Beam radiation	Yes	T3	N3	M0	8070/3: Squamous cell carcinoma, NOS	55-59 years	Male	Left - origin of primary	10	95	750	Alive	60
Lung and Bronchus	46	Beam radiation	Yes	T3	N1	M0	8070/3: Squamous cell carcinoma, NOS	55-59 years	Male	Left - origin of primary	13	2	32	Dead	10
Lung and Bronchus	30	Beam radiation	Yes	T2b	N2	M0	8140/3: Adenocarcinoma, NOS	55-59 years	Male	Right - origin of primary	4	0	62	Dead	36
Lung and Bronchus	21	None/Unknown	Yes	T1a	N2	M0	8140/3: Adenocarcinoma, NOS	55-59 years	Male	Left - origin of primary	1	1	15	Dead	18
Lung and Bronchus	33	Beam radiation	Yes	T1a	N2	M0	8140/3: Adenocarcinoma, NOS	55-59 years	Male	Right - origin of primary	19	2	16	Untraced	54
Lung and Bronchus	21	Beam radiation	Yes	T1a	N2	M0	8140/3: Adenocarcinoma, NOS	55-59 years	Male	Left - origin of primary	6	2	12	Dead	18
Lung and Bronchus	12	Beam radiation	Yes	T3	N2	M0	8140/3: Adenocarcinoma, NOS	55-59 years	Female	Right - origin of primary	95	95	37	Untraced	49
Lung and Bronchus	33	Beam radiation	Yes	T2a	N2	M0	8550/3: Acinar cell carcinoma	55-59 years	Female	Right - origin of primary	17	3	43	Untraced	41
Lung and Bronchus	56	None/Unknown	Yes	T3	N1	M0	8070/3: Squamous cell carcinoma, NOS	55-59 years	Male	Left - origin of primary	10	2	60	Alive	60
Lung and Bronchus	33	Beam radiation	Yes	T4	N0	M0	8046/3: Non-small cell carcinoma	55-59 years	Male	Left - origin of primary	3	0	27	Dead	11
Lung and Bronchus	33	Beam radiation	Yes	T3	N1	M0	8082/3: Lymphoepithelial carcinoma	55-59 years	Male	Left - origin of primary	8	1	40	Dead	29
Lung and Bronchus	30	None/Unknown	No/Unknown	T4	N0	M0	8240/3: Carcinoid tumor, NOS	55-59 years	Male	Right - origin of primary	2	0	13	Untraced	30
Lung and Bronchus	33	Beam radiation	Yes	T3	N2	M0	8140/3: Adenocarcinoma, NOS	55-59 years	Male	Left - origin of primary	10	3	55	Dead	25
Lung and Bronchus	56	Beam radiation	Yes	T3	N2	M0	8070/3: Squamous cell carcinoma, NOS	55-59 years	Female	Left - origin of primary	21	4	50	Dead	50
Lung and Bronchus	15	Beam radiation	Yes	T2a	N2	M0	8140/3: Adenocarcinoma, NOS	55-59 years	Male	Left - origin of primary	95	95	41	Dead	5
Lung and Bronchus	70	None/Unknown	Yes	T4	N0	M0	8333/3: Fetal adenocarcinoma	55-59 years	Female	Left - origin of primary	3	0	150	Dead	37
Lung and Bronchus	33	None/Unknown	Yes	T3	N2	M0	8260/3: Papillary adenocarcinoma, NOS	55-59 years	Female	Right - origin of primary	18	12	80	Alive	60
Lung and Bronchus	33	None/Unknown	Yes	T2a	N2	M0	8012/3: Large cell carcinoma, NOS	55-59 years	Female	Left - origin of primary	8	7	45	Untraced	60
Lung and Bronchus	33	None/Unknown	Yes	T1b	N2	M0	8070/3: Squamous cell carcinoma, NOS	55-59 years	Male	Left - origin of primary	97	97	29	Alive	60
Lung and Bronchus	30	None/Unknown	Yes	T3	N1	M0	8255/3: Adenocarcinoma with mixed subtypes	55-59 years	Male	Right - origin of primary	11	2	22	Untraced	28
Lung and Bronchus	56	None/Unknown	No/Unknown	T4	N0	M0	8070/3: Squamous cell carcinoma, NOS	55-59 years	Male	Left - origin of primary	9	0	75	Alive	60
Lung and Bronchus	20	Beam radiation	Yes	T3	N2	M0	8140/3: Adenocarcinoma, NOS	55-59 years	Female	Left - origin of primary	2	95	86	Dead	5
Lung and Bronchus	56	Beam radiation	Yes	T4	N1	M0	8140/3: Adenocarcinoma, NOS	55-59 years	Male	Left - origin of primary	12	2	67	Dead	28
Lung and Bronchus	33	None/Unknown	Yes	T3	N1	M0	8070/3: Squamous cell carcinoma, NOS	55-59 years	Male	Left - origin of primary	12	1	90	Dead	25
Lung and Bronchus	30	Beam radiation	No/Unknown	T3	N2	M0	8550/3: Acinar cell carcinoma	55-59 years	Female	Right - origin of primary	34	9	14	Untraced	49
Lung and Bronchus	33	Beam radiation	Yes	T2b	N2	M0	8140/3: Adenocarcinoma, NOS	55-59 years	Female	Right - origin of primary	7	7	60	Alive	60
Lung and Bronchus	21	Beam radiation	Yes	T3	N2	M0	8230/3: Solid carcinoma, NOS	55-59 years	Male	Left - origin of primary	97	97	28	Untraced	35
Lung and Bronchus	45	None/Unknown	Yes	T3	N1	M0	8140/3: Adenocarcinoma, NOS	55-59 years	Male	Right - origin of primary	2	1	40	Untraced	26
Lung and Bronchus	45	None/Unknown	No/Unknown	T4	N1	M0	8070/3: Squamous cell carcinoma, NOS	55-59 years	Male	Right - origin of primary	1	1	999	Alive	60
Lung and Bronchus	33	None/Unknown	No/Unknown	T2a	N2	M0	8140/3: Adenocarcinoma, NOS	55-59 years	Male	Left - origin of primary	11	3	35	Dead	4
Lung and Bronchus	33	None/Unknown	Yes	T1a	N2	M0	8140/3: Adenocarcinoma, NOS	55-59 years	Female	Right - origin of primary	9	5	17	Alive	60
Lung and Bronchus	21	None/Unknown	Yes	T4	N0	M0	8140/3: Adenocarcinoma, NOS	55-59 years	Male	Right - origin of primary	2	0	17	Untraced	44
Lung and Bronchus	33	Beam radiation	Yes	T2a	N2	M0	8140/3: Adenocarcinoma, NOS	55-59 years	Male	Right - origin of primary	18	3	45	Dead	22
Lung and Bronchus	30	Beam radiation	Yes	T2a	N2	M0	8255/3: Adenocarcinoma with mixed subtypes	55-59 years	Male	Left - origin of primary	98	97	36	Untraced	34
Lung and Bronchus	21	None/Unknown	Yes	T4	N1	M0	8140/3: Adenocarcinoma, NOS	55-59 years	Female	Right - origin of primary	32	0	26	Dead	34
Lung and Bronchus	46	Beam radiation	Yes	T3	N2	M0	8140/3: Adenocarcinoma, NOS	55-59 years	Male	Right - origin of primary	98	2	74	Dead	46
Lung and Bronchus	33	Beam radiation	Yes	T2a	N2	M0	8140/3: Adenocarcinoma, NOS	55-59 years	Female	Right - origin of primary	4	2	31	Alive	60
Lung and Bronchus	56	Beam radiation	Yes	T3	N1	M0	8012/3: Large cell carcinoma, NOS	55-59 years	Male	Left - origin of primary	8	3	135	Dead	15
Lung and Bronchus	33	None/Unknown	Yes	T3	N1	M0	8255/3: Adenocarcinoma with mixed subtypes	55-59 years	Female	Right - origin of primary	18	1	50	Untraced	59
Lung and Bronchus	56	Recommended, unknown if administered	Yes	T2b	N2	M0	8230/3: Solid carcinoma, NOS	55-59 years	Female	Right - origin of primary	10	2	55	Untraced	43
Lung and Bronchus	24	None/Unknown	Yes	T4	N2	M0	8070/3: Squamous cell carcinoma, NOS	55-59 years	Male	Left - origin of primary	95	0	44	Untraced	21
Lung and Bronchus	33	Beam radiation	Yes	T2a	N2	M0	8070/3: Squamous cell carcinoma, NOS	55-59 years	Male	Right - origin of primary	17	5	45	Untraced	43
Lung and Bronchus	33	None/Unknown	Yes	T3	N2	M0	8140/3: Adenocarcinoma, NOS	55-59 years	Female	Right - origin of primary	35	0	86	Alive	60
Lung and Bronchus	30	Beam radiation	Yes	T1a	N2	M0	8140/3: Adenocarcinoma, NOS	55-59 years	Male	Right - origin of primary	8	1	11	Alive	60
Lung and Bronchus	33	None/Unknown	No/Unknown	T4	N2	M0	8070/3: Squamous cell carcinoma, NOS	55-59 years	Male	Right - origin of primary	19	4	35	Dead	2
Lung and Bronchus	33	Beam radiation	Yes	T3	N2	M0	8070/3: Squamous cell carcinoma, NOS	55-59 years	Female	Left - origin of primary	14	2	43	Untraced	39
Lung and Bronchus	55	None/Unknown	No/Unknown	T3	N3	M0	8070/3: Squamous cell carcinoma, NOS	55-59 years	Male	Left - origin of primary	30	26	85	Alive	60
Lung and Bronchus	90	Beam radiation	Yes	T2a	N2	M0	8140/3: Adenocarcinoma, NOS	55-59 years	Male	Right - origin of primary	4	2	38	Dead	13
Lung and Bronchus	33	Beam radiation	Yes	T4	N2	M0	8560/3: Adenosquamous carcinoma	55-59 years	Male	Right - origin of primary	16	1	23	Alive	60
Lung and Bronchus	33	Beam radiation	Yes	T3	N2	M0	8140/3: Adenocarcinoma, NOS	55-59 years	Female	Right - origin of primary	10	1	45	Dead	36
Lung and Bronchus	33	None/Unknown	Yes	T2a	N2	M0	8255/3: Adenocarcinoma with mixed subtypes	55-59 years	Female	Right - origin of primary	15	2	50	Dead	48
Lung and Bronchus	33	Beam radiation	Yes	T4	N2	M0	8140/3: Adenocarcinoma, NOS	55-59 years	Female	Right - origin of primary	25	1	60	Untraced	29
Lung and Bronchus	33	None/Unknown	Yes	T2a	N2	M0	8249/3: Atypical carcinoid tumor	55-59 years	Female	Right - origin of primary	6	3	35	Untraced	36
Lung and Bronchus	33	None/Unknown	Yes	T1a	N2	M0	8140/3: Adenocarcinoma, NOS	55-59 years	Female	Left - origin of primary	4	1	12	Dead	44
Lung and Bronchus	33	None/Unknown	Yes	T1b	N2	M0	8140/3: Adenocarcinoma, NOS	55-59 years	Female	Left - origin of primary	17	3	21	Dead	31
Lung and Bronchus	56	Beam radiation	Yes	T2b	N2	M0	8255/3: Adenocarcinoma with mixed subtypes	55-59 years	Male	Left - origin of primary	11	6	62	Untraced	13
Lung and Bronchus	33	Beam radiation	Yes	T2a	N2	M0	8140/3: Adenocarcinoma, NOS	55-59 years	Female	Left - origin of primary	13	2	31	Untraced	35
Lung and Bronchus	30	Beam radiation	Yes	T1a	N3	M0	8140/3: Adenocarcinoma, NOS	55-59 years	Male	Right - origin of primary	3	1	20	Untraced	29
Lung and Bronchus	33	Beam radiation	Yes	T2a	N2	M0	8140/3: Adenocarcinoma, NOS	55-59 years	Male	Right - origin of primary	8	2	40	Untraced	34
Lung and Bronchus	33	None/Unknown	No/Unknown	T3	N1	M0	8255/3: Adenocarcinoma with mixed subtypes	55-59 years	Female	Left - origin of primary	10	1	100	Dead	1
Lung and Bronchus	45	Beam radiation	Yes	T4	N2	M0	8070/3: Squamous cell carcinoma, NOS	55-59 years	Male	Right - origin of primary	97	3	93	Dead	27
Lung and Bronchus	33	Beam radiation	Yes	T2a	N2	M0	8140/3: Adenocarcinoma, NOS	55-59 years	Female	Left - origin of primary	99	99	37	Dead	39
Lung and Bronchus	55	None/Unknown	No/Unknown	T2a	N2	M0	8140/3: Adenocarcinoma, NOS	55-59 years	Male	Right - origin of primary	4	1	48	Alive	60
Lung and Bronchus	55	None/Unknown	No/Unknown	T3	N1	M0	8070/3: Squamous cell carcinoma, NOS	55-59 years	Male	Left - origin of primary	8	1	85	Dead	3
Lung and Bronchus	33	Beam radiation	Yes	T2b	N2	M0	8046/3: Non-small cell carcinoma	55-59 years	Male	Right - origin of primary	11	0	56	Alive	60
Lung and Bronchus	33	Beam radiation	Yes	T1b	N2	M0	8070/3: Squamous cell carcinoma, NOS	55-59 years	Female	Right - origin of primary	17	7	28	Dead	19
Lung and Bronchus	56	Beam radiation	Yes	T4	N2	M0	8071/3: Squamous cell carcinoma, keratinizing, NOS	55-59 years	Female	Right - origin of primary	28	13	30	Untraced	33
Lung and Bronchus	46	Beam radiation	Yes	T2a	N2	M0	8070/3: Squamous cell carcinoma, NOS	55-59 years	Female	Left - origin of primary	2	0	43	Dead	21
Lung and Bronchus	22	Beam radiation	Yes	T1a	N2	M0	8140/3: Adenocarcinoma, NOS	55-59 years	Female	Right - origin of primary	3	0	8	Dead	22
Lung and Bronchus	33	Beam radiation	Yes	T3	N2	M0	8140/3: Adenocarcinoma, NOS	55-59 years	Female	Left - origin of primary	20	5	20	Untraced	33
Lung and Bronchus	33	Beam radiation	Yes	T2b	N2	M0	8140/3: Adenocarcinoma, NOS	55-59 years	Female	Right - origin of primary	59	3	64	Untraced	30
Lung and Bronchus	56	None/Unknown	Yes	T4	N1	M0	8140/3: Adenocarcinoma, NOS	55-59 years	Female	Left - origin of primary	97	97	38	Alive	60
Lung and Bronchus	56	None/Unknown	No/Unknown	T4	N1	M0	8200/3: Adenoid cystic carcinoma	55-59 years	Female	Right - origin of primary	98	1	31	Untraced	3
Lung and Bronchus	33	None/Unknown	Yes	T2a	N2	M0	8140/3: Adenocarcinoma, NOS	55-59 years	Female	Left - origin of primary	7	1	40	Untraced	25
Lung and Bronchus	45	Beam radiation	Yes	T1b	N2	M0	8070/3: Squamous cell carcinoma, NOS	55-59 years	Male	Right - origin of primary	32	11	28	Untraced	30
Lung and Bronchus	33	Beam radiation	Yes	T1a	N2	M0	8140/3: Adenocarcinoma, NOS	55-59 years	Female	Right - origin of primary	11	95	15	Untraced	18
Lung and Bronchus	33	Beam radiation	Yes	T3	N1	M0	8070/3: Squamous cell carcinoma, NOS	55-59 years	Male	Right - origin of primary	21	3	41	Untraced	32
Lung and Bronchus	33	None/Unknown	Yes	T1a	N2	M0	8140/3: Adenocarcinoma, NOS	55-59 years	Male	Right - origin of primary	17	1	10	Untraced	21
Lung and Bronchus	33	None/Unknown	Yes	T2a	N2	M0	8140/3: Adenocarcinoma, NOS	55-59 years	Male	Left - origin of primary	10	1	30	Untraced	30
Lung and Bronchus	33	Beam radiation	Yes	T2a	N2	M0	8140/3: Adenocarcinoma, NOS	55-59 years	Female	Right - origin of primary	31	3	31	Untraced	27
Lung and Bronchus	33	None/Unknown	Yes	T3	N1	M0	8140/3: Adenocarcinoma, NOS	55-59 years	Female	Right - origin of primary	11	1	34	Untraced	17
Lung and Bronchus	21	Beam radiation	Yes	T4	N0	M0	8070/3: Squamous cell carcinoma, NOS	55-59 years	Female	Left - origin of primary	0	98	83	Dead	33
Lung and Bronchus	33	Beam radiation	Yes	T3	N2	M0	8140/3: Adenocarcinoma, NOS	55-59 years	Female	Left - origin of primary	31	2	100	Dead	17
Lung and Bronchus	33	None/Unknown	No/Unknown	T4	N2	M0	8046/3: Non-small cell carcinoma	55-59 years	Female	Left - origin of primary	98	97	44	Dead	8
Lung and Bronchus	56	Beam radiation	Yes	T3	N2	M0	8070/3: Squamous cell carcinoma, NOS	55-59 years	Male	Left - origin of primary	97	1	28	Dead	46
Lung and Bronchus	56	Beam radiation	Yes	T4	N1	M0	8070/3: Squamous cell carcinoma, NOS	55-59 years	Male	Left - origin of primary	38	3	55	Untraced	42
Lung and Bronchus	33	Beam radiation	Yes	T2a	N2	M0	8070/3: Squamous cell carcinoma, NOS	55-59 years	Female	Left - origin of primary	10	2	35	Untraced	28
Lung and Bronchus	33	None/Unknown	Yes	T4	N1	M0	8140/3: Adenocarcinoma, NOS	55-59 years	Female	Left - origin of primary	8	1	7	Untraced	17
Lung and Bronchus	56	None/Unknown	No/Unknown	T2a	N2	M0	8070/3: Squamous cell carcinoma, NOS	55-59 years	Male	Right - origin of primary	6	1	36	Dead	3
Lung and Bronchus	33	None/Unknown	Yes	T2a	N2	M0	8140/3: Adenocarcinoma, NOS	55-59 years	Female	Right - origin of primary	35	3	37	Untraced	43
Lung and Bronchus	33	None/Unknown	No/Unknown	T1a	N2	M0	8140/3: Adenocarcinoma, NOS	55-59 years	Female	Right - origin of primary	7	1	18	Untraced	27
Lung and Bronchus	33	Beam radiation	No/Unknown	T2a	N2	M0	8070/3: Squamous cell carcinoma, NOS	55-59 years	Male	Left - origin of primary	3	1	17	Untraced	32
Lung and Bronchus	33	None/Unknown	Yes	T3	N1	M0	8140/3: Adenocarcinoma, NOS	55-59 years	Female	Left - origin of primary	9	6	22	Untraced	30
Lung and Bronchus	33	None/Unknown	Yes	T1b	N2	M0	8140/3: Adenocarcinoma, NOS	55-59 years	Male	Right - origin of primary	21	2	26	Untraced	22
Lung and Bronchus	66	Beam radiation	No/Unknown	T4	N1	M0	8246/3: Neuroendocrine carcinoma, NOS	55-59 years	Male	Left - origin of primary	18	3	30	Dead	9
Lung and Bronchus	21	None/Unknown	Yes	T4	N0	M0	8140/3: Adenocarcinoma, NOS	55-59 years	Male	Right - origin of primary	10	0	17	Untraced	38
Lung and Bronchus	33	None/Unknown	No/Unknown	T3	N2	M0	8070/3: Squamous cell carcinoma, NOS	55-59 years	Male	Left - origin of primary	21	1	25	Dead	33
Lung and Bronchus	33	Beam radiation	Yes	T3	N2	M0	8140/3: Adenocarcinoma, NOS	55-59 years	Male	Right - origin of primary	8	1	85	Untraced	29
Lung and Bronchus	56	None/Unknown	Yes	T3	N2	M0	8070/3: Squamous cell carcinoma, NOS	60-64 years	Male	Left - origin of primary	14	1	70	Dead	13
Lung and Bronchus	33	Beam radiation	Yes	T2a	N2	M0	8070/3: Squamous cell carcinoma, NOS	60-64 years	Male	Right - origin of primary	11	1	45	Untraced	52
Lung and Bronchus	21	None/Unknown	Yes	T4	N2	M0	8140/3: Adenocarcinoma, NOS	60-64 years	Female	Right - origin of primary	18	2	12	Alive	60
Lung and Bronchus	33	None/Unknown	Yes	T4	N1	M0	8070/3: Squamous cell carcinoma, NOS	60-64 years	Male	Right - origin of primary	10	1	65	Alive	60
Lung and Bronchus	33	Beam radiation	Yes	T3	N1	M0	8012/3: Large cell carcinoma, NOS	60-64 years	Male	Right - origin of primary	98	1	20	Untraced	50
Lung and Bronchus	56	Beam radiation	Yes	T4	N2	M0	8140/3: Adenocarcinoma, NOS	60-64 years	Male	Right - origin of primary	21	16	50	Alive	60
Lung and Bronchus	30	None/Unknown	Yes	T2b	N2	M0	8070/3: Squamous cell carcinoma, NOS	60-64 years	Male	Left - origin of primary	4	1	50	Alive	60
Lung and Bronchus	33	None/Unknown	Yes	T2b	N2	M0	8140/3: Adenocarcinoma, NOS	60-64 years	Male	Left - origin of primary	0	98	70	Untraced	53
Lung and Bronchus	33	None/Unknown	Yes	T2a	N2	M0	8070/3: Squamous cell carcinoma, NOS	60-64 years	Female	Left - origin of primary	10	2	35	Untraced	60
Lung and Bronchus	33	None/Unknown	No/Unknown	T3	N2	M0	8070/3: Squamous cell carcinoma, NOS	60-64 years	Male	Left - origin of primary	20	3	70	Dead	21
Lung and Bronchus	33	None/Unknown	Yes	T2a	N2	M0	8140/3: Adenocarcinoma, NOS	60-64 years	Male	Right - origin of primary	22	13	47	Dead	21
Lung and Bronchus	30	None/Unknown	No/Unknown	T3	N1	M0	8240/3: Carcinoid tumor, NOS	60-64 years	Female	Right - origin of primary	8	3	13	Untraced	28
Lung and Bronchus	33	Beam radiation	Yes	T1a	N2	M0	8070/3: Squamous cell carcinoma, NOS	60-64 years	Female	Right - origin of primary	10	1	18	Dead	16
Lung and Bronchus	33	None/Unknown	Yes	T4	N0	M0	8140/3: Adenocarcinoma, NOS	60-64 years	Male	Right - origin of primary	98	0	38	Alive	60
Lung and Bronchus	33	Beam radiation	Yes	T1a	N2	M0	8255/3: Adenocarcinoma with mixed subtypes	60-64 years	Female	Right - origin of primary	6	95	18	Alive	60
Lung and Bronchus	33	Beam radiation	Yes	T2a	N2	M0	8140/3: Adenocarcinoma, NOS	60-64 years	Male	Right - origin of primary	6	1	40	Alive	60
Lung and Bronchus	33	Beam radiation	Yes	T2b	N2	M0	8070/3: Squamous cell carcinoma, NOS	60-64 years	Male	Right - origin of primary	39	0	60	Untraced	58
Lung and Bronchus	56	None/Unknown	No/Unknown	T4	N1	M0	8230/3: Solid carcinoma, NOS	60-64 years	Male	Left - origin of primary	26	8	80	Dead	8
Lung and Bronchus	56	None/Unknown	No/Unknown	T4	N0	M0	8140/3: Adenocarcinoma, NOS	60-64 years	Male	Left - origin of primary	3	0	50	Alive	60
Lung and Bronchus	22	None/Unknown	No/Unknown	T4	N0	M0	8240/3: Carcinoid tumor, NOS	60-64 years	Female	Left - origin of primary	2	0	14	Untraced	49
Lung and Bronchus	46	Beam radiation	No/Unknown	T4	N1	M0	8140/3: Adenocarcinoma, NOS	60-64 years	Female	Right - origin of primary	12	1	8	Dead	17
Lung and Bronchus	65	Beam radiation	Yes	T3	N1	M0	8140/3: Adenocarcinoma, NOS	60-64 years	Male	Left - origin of primary	12	4	76	Dead	7
Lung and Bronchus	30	Beam radiation	Yes	T2a	N2	M0	8140/3: Adenocarcinoma, NOS	60-64 years	Male	Left - origin of primary	17	4	40	Dead	15
Lung and Bronchus	13	Beam radiation	Yes	T3	N2	M0	8140/3: Adenocarcinoma, NOS	60-64 years	Female	Right - origin of primary	95	95	56	Untraced	43
Lung and Bronchus	33	None/Unknown	Yes	T1a	N2	M0	8070/3: Squamous cell carcinoma, NOS	60-64 years	Male	Right - origin of primary	95	95	12	Alive	60
Lung and Bronchus	33	Refused (1988+)	Yes	T3	N1	M0	8140/3: Adenocarcinoma, NOS	60-64 years	Female	Left - origin of primary	10	1	97	Untraced	47
Lung and Bronchus	33	Beam radiation	Yes	T3	N2	M0	8480/3: Mucinous adenocarcinoma	60-64 years	Female	Right - origin of primary	98	2	130	Dead	23
Lung and Bronchus	56	Beam radiation	Yes	T4	N1	M0	8140/3: Adenocarcinoma, NOS	60-64 years	Male	Right - origin of primary	5	0	72	Dead	5
Lung and Bronchus	45	Beam radiation	Yes	T3	N2	M0	8140/3: Adenocarcinoma, NOS	60-64 years	Male	Right - origin of primary	8	6	95	Dead	17
Lung and Bronchus	33	None/Unknown	Yes	T1b	N2	M0	8140/3: Adenocarcinoma, NOS	60-64 years	Male	Right - origin of primary	61	2	24	Dead	37
Lung and Bronchus	21	None/Unknown	Yes	T4	N1	M0	8140/3: Adenocarcinoma, NOS	60-64 years	Male	Right - origin of primary	0	98	55	Dead	15
Lung and Bronchus	33	Beam radiation	Yes	T4	N2	M0	8140/3: Adenocarcinoma, NOS	60-64 years	Female	Left - origin of primary	3	1	45	Untraced	44
Lung and Bronchus	33	Beam radiation	Yes	T3	N1	M0	8260/3: Papillary adenocarcinoma, NOS	60-64 years	Male	Right - origin of primary	12	10	35	Dead	23
Lung and Bronchus	33	Beam radiation	Yes	T2a	N2	M0	8255/3: Adenocarcinoma with mixed subtypes	60-64 years	Female	Left - origin of primary	15	3	35	Untraced	42
Lung and Bronchus	33	None/Unknown	Yes	T2a	N2	M0	8140/3: Adenocarcinoma, NOS	60-64 years	Female	Left - origin of primary	13	6	28	Dead	53
Lung and Bronchus	33	None/Unknown	Yes	T2a	N2	M0	8070/3: Squamous cell carcinoma, NOS	60-64 years	Male	Left - origin of primary	11	1	50	Alive	60
Lung and Bronchus	30	Beam radiation	Yes	T3	N1	M0	8031/3: Giant cell carcinoma	60-64 years	Male	Right - origin of primary	8	0	135	Untraced	58
Lung and Bronchus	45	None/Unknown	Yes	T3	N1	M0	8070/3: Squamous cell carcinoma, NOS	60-64 years	Female	Right - origin of primary	16	1	85	Dead	12
Lung and Bronchus	56	None/Unknown	Yes	T3	N1	M0	8140/3: Adenocarcinoma, NOS	60-64 years	Male	Right - origin of primary	0	98	36	Alive	60
Lung and Bronchus	33	None/Unknown	No/Unknown	T2a	N2	M0	8246/3: Neuroendocrine carcinoma, NOS	60-64 years	Female	Left - origin of primary	15	5	32	Untraced	44
Lung and Bronchus	33	Beam radiation	Yes	T3	N3	M0	8046/3: Non-small cell carcinoma	60-64 years	Male	Right - origin of primary	97	97	27	Dead	54
Lung and Bronchus	90	Beam radiation	Yes	T1b	N2	M0	8140/3: Adenocarcinoma, NOS	60-64 years	Female	Right - origin of primary	6	3	27	Alive	60
Lung and Bronchus	45	None/Unknown	No/Unknown	T2a	N2	M0	8084/3: Squamous cell carcinoma, clear cell type	60-64 years	Female	Left - origin of primary	11	3	45	Alive	60
Lung and Bronchus	56	None/Unknown	Yes	T4	N1	M0	8070/3: Squamous cell carcinoma, NOS	60-64 years	Female	Left - origin of primary	28	3	85	Dead	21
Lung and Bronchus	33	Beam radiation	Yes	T1a	N2	M0	8046/3: Non-small cell carcinoma	60-64 years	Male	Right - origin of primary	20	7	15	Alive	60
Lung and Bronchus	33	Beam radiation	Yes	T1b	N2	M0	8070/3: Squamous cell carcinoma, NOS	60-64 years	Male	Right - origin of primary	5	0	28	Untraced	8
Lung and Bronchus	33	Beam radiation	Yes	T1a	N2	M0	8072/3: Squamous cell carcinoma, large cell, nonkeratinizing, NOS	60-64 years	Male	Left - origin of primary	12	7	18	Dead	14
Lung and Bronchus	33	None/Unknown	Yes	T2a	N2	M0	8140/3: Adenocarcinoma, NOS	60-64 years	Female	Right - origin of primary	4	1	30	Untraced	60
Lung and Bronchus	33	Beam radiation	Yes	T2a	N2	M0	8140/3: Adenocarcinoma, NOS	60-64 years	Male	Left - origin of primary	11	6	24	Alive	60
Lung and Bronchus	33	None/Unknown	No/Unknown	T2b	N2	M0	8070/3: Squamous cell carcinoma, NOS	60-64 years	Female	Right - origin of primary	14	12	60	Alive	60
Lung and Bronchus	33	Beam radiation	Yes	T3	N2	M0	8070/3: Squamous cell carcinoma, NOS	60-64 years	Male	Right - origin of primary	24	0	100	Untraced	48
Lung and Bronchus	33	Beam radiation	Yes	T3	N2	M0	8070/3: Squamous cell carcinoma, NOS	60-64 years	Female	Right - origin of primary	95	0	76	Untraced	40
Lung and Bronchus	56	None/Unknown	Yes	T4	N2	M0	8070/3: Squamous cell carcinoma, NOS	60-64 years	Male	Right - origin of primary	10	3	71	Dead	12
Lung and Bronchus	33	Beam radiation	Yes	T1a	N2	M0	8140/3: Adenocarcinoma, NOS	60-64 years	Female	Right - origin of primary	9	6	13	Untraced	33
Lung and Bronchus	33	Beam radiation	No/Unknown	T3	N2	M0	8140/3: Adenocarcinoma, NOS	60-64 years	Female	Right - origin of primary	5	1	35	Alive	60
Lung and Bronchus	33	None/Unknown	No/Unknown	T1b	N2	M0	8140/3: Adenocarcinoma, NOS	60-64 years	Female	Left - origin of primary	97	97	25	Dead	39
Lung and Bronchus	33	None/Unknown	Yes	T3	N1	M0	8046/3: Non-small cell carcinoma	60-64 years	Male	Right - origin of primary	21	1	100	Dead	5
Lung and Bronchus	45	Beam radiation	Yes	T2a	N2	M0	8255/3: Adenocarcinoma with mixed subtypes	60-64 years	Female	Right - origin of primary	14	2	28	Dead	19
Lung and Bronchus	33	None/Unknown	Yes	T2a	N2	M0	8140/3: Adenocarcinoma, NOS	60-64 years	Male	Right - origin of primary	8	3	37	Dead	36
Lung and Bronchus	46	Radiation, NOS method or source not specified	Yes	T3	N2	M0	8070/3: Squamous cell carcinoma, NOS	60-64 years	Male	Right - origin of primary	33	1	60	Dead	25
Lung and Bronchus	33	None/Unknown	No/Unknown	T2a	N2	M0	8070/3: Squamous cell carcinoma, NOS	60-64 years	Male	Right - origin of primary	0	98	40	Untraced	45
Lung and Bronchus	21	None/Unknown	Yes	T4	N0	M0	8255/3: Adenocarcinoma with mixed subtypes	60-64 years	Female	Right - origin of primary	2	0	18	Alive	60
Lung and Bronchus	33	None/Unknown	Yes	T1a	N2	M0	8140/3: Adenocarcinoma, NOS	60-64 years	Male	Right - origin of primary	10	1	15	Alive	60
Lung and Bronchus	33	None/Unknown	Yes	T2b	N2	M0	8070/3: Squamous cell carcinoma, NOS	60-64 years	Male	Right - origin of primary	23	1	60	Alive	60
Lung and Bronchus	30	Beam radiation	Yes	T2a	N2	M0	8140/3: Adenocarcinoma, NOS	60-64 years	Male	Left - origin of primary	11	5	50	Dead	7
Lung and Bronchus	33	Beam radiation	Yes	T1a	N2	M0	8140/3: Adenocarcinoma, NOS	60-64 years	Female	Right - origin of primary	25	0	19	Alive	60
Lung and Bronchus	33	Beam radiation	Yes	T1b	N2	M0	8140/3: Adenocarcinoma, NOS	60-64 years	Male	Left - origin of primary	32	3	24	Alive	60
Lung and Bronchus	33	Beam radiation	Yes	T1b	N2	M0	8140/3: Adenocarcinoma, NOS	60-64 years	Female	Left - origin of primary	15	8	30	Alive	60
Lung and Bronchus	33	Refused (1988+)	Yes	T4	N2	M0	8140/3: Adenocarcinoma, NOS	60-64 years	Male	Left - origin of primary	16	4	60	Alive	60
Lung and Bronchus	21	Beam radiation	Yes	T1a	N2	M0	8013/3: Large cell neuroendocrine carcinoma	60-64 years	Female	Right - origin of primary	97	97	19	Dead	7
Lung and Bronchus	33	Beam radiation	Yes	T1a	N2	M0	8480/3: Mucinous adenocarcinoma	60-64 years	Male	Left - origin of primary	11	4	13	Dead	14
Lung and Bronchus	33	Beam radiation	Yes	T3	N2	M0	8260/3: Papillary adenocarcinoma, NOS	60-64 years	Female	Left - origin of primary	9	2	103	Dead	50
Lung and Bronchus	33	None/Unknown	Yes	T1a	N2	M0	8013/3: Large cell neuroendocrine carcinoma	60-64 years	Male	Left - origin of primary	13	1	12	Untraced	58
Lung and Bronchus	21	None/Unknown	Yes	T3	N1	M0	8013/3: Large cell neuroendocrine carcinoma	60-64 years	Female	Right - origin of primary	11	1	35	Dead	14
Lung and Bronchus	33	Recommended, unknown if administered	Yes	T3	N1	M0	8070/3: Squamous cell carcinoma, NOS	60-64 years	Male	Left - origin of primary	8	1	32	Dead	12
Lung and Bronchus	12	Beam radiation	Yes	T3	N2	M0	8070/3: Squamous cell carcinoma, NOS	60-64 years	Male	Right - origin of primary	95	95	71	Dead	22
Lung and Bronchus	33	Beam radiation	Yes	T2a	N2	M0	8249/3: Atypical carcinoid tumor	60-64 years	Female	Right - origin of primary	19	1	40	Untraced	41
Lung and Bronchus	56	Beam radiation	Yes	T2a	N2	M0	8140/3: Adenocarcinoma, NOS	60-64 years	Male	Left - origin of primary	25	6	35	Dead	19
Lung and Bronchus	33	None/Unknown	No/Unknown	T3	N1	M0	8070/3: Squamous cell carcinoma, NOS	60-64 years	Male	Right - origin of primary	58	5	38	Dead	4
Lung and Bronchus	46	Beam radiation	Yes	T2a	N3	M0	8070/3: Squamous cell carcinoma, NOS	60-64 years	Male	Left - origin of primary	0	98	48	Untraced	15
Lung and Bronchus	33	None/Unknown	No/Unknown	T4	N0	M0	8140/3: Adenocarcinoma, NOS	60-64 years	Male	Left - origin of primary	10	0	30	Dead	5
Lung and Bronchus	30	Beam radiation	Yes	T2a	N2	M0	8070/3: Squamous cell carcinoma, NOS	60-64 years	Male	Right - origin of primary	7	2	40	Dead	11
Lung and Bronchus	55	None/Unknown	No/Unknown	T3	N1	M0	8560/3: Adenosquamous carcinoma	60-64 years	Male	Left - origin of primary	1	1	30	Dead	1
Lung and Bronchus	33	Beam radiation	Yes	T2a	N2	M0	8252/3: Bronchiolo-alveolar carcinoma, non-mucinous	60-64 years	Male	Left - origin of primary	19	3	35	Untraced	47
Lung and Bronchus	33	None/Unknown	No/Unknown	T2a	N2	M0	8140/3: Adenocarcinoma, NOS	60-64 years	Male	Right - origin of primary	11	1	32	Alive	60
Lung and Bronchus	33	Beam radiation	Yes	T3	N1	M0	8070/3: Squamous cell carcinoma, NOS	60-64 years	Male	Left - origin of primary	3	1	55	Alive	60
Lung and Bronchus	33	Beam radiation	Yes	T2a	N2	M0	8140/3: Adenocarcinoma, NOS	60-64 years	Female	Right - origin of primary	6	1	45	Alive	60
Lung and Bronchus	33	Beam radiation	Yes	T3	N2	M0	8070/3: Squamous cell carcinoma, NOS	60-64 years	Male	Left - origin of primary	7	0	50	Dead	27
Lung and Bronchus	56	None/Unknown	No/Unknown	T3	N1	M0	8071/3: Squamous cell carcinoma, keratinizing, NOS	60-64 years	Male	Right - origin of primary	28	1	45	Dead	13
Lung and Bronchus	33	Beam radiation	No/Unknown	T3	N2	M0	8070/3: Squamous cell carcinoma, NOS	60-64 years	Male	Right - origin of primary	3	2	93	Alive	60
Lung and Bronchus	56	Beam radiation	Yes	T2a	N2	M0	8070/3: Squamous cell carcinoma, NOS	60-64 years	Female	Left - origin of primary	7	5	38	Dead	27
Lung and Bronchus	33	Beam radiation	Yes	T3	N1	M0	8070/3: Squamous cell carcinoma, NOS	60-64 years	Male	Left - origin of primary	22	4	80	Dead	6
Lung and Bronchus	55	None/Unknown	Yes	T3	N2	M0	8071/3: Squamous cell carcinoma, keratinizing, NOS	60-64 years	Male	Left - origin of primary	13	1	52	Dead	44
Lung and Bronchus	30	Beam radiation	Yes	T4	N2	M0	8140/3: Adenocarcinoma, NOS	60-64 years	Female	Right - origin of primary	3	2	21	Dead	19
Lung and Bronchus	47	Beam radiation	No/Unknown	T4	N2	M0	8140/3: Adenocarcinoma, NOS	60-64 years	Male	Right - origin of primary	17	2	45	Dead	8
Lung and Bronchus	33	None/Unknown	Yes	T4	N2	M0	8070/3: Squamous cell carcinoma, NOS	60-64 years	Male	Left - origin of primary	9	5	32	Alive	60
Lung and Bronchus	45	None/Unknown	Yes	T3	N2	M0	8140/3: Adenocarcinoma, NOS	60-64 years	Male	Right - origin of primary	21	6	78	Untraced	38
Lung and Bronchus	21	None/Unknown	Yes	T3	N2	M0	8013/3: Large cell neuroendocrine carcinoma	60-64 years	Female	Left - origin of primary	8	0	62	Alive	60
Lung and Bronchus	45	None/Unknown	Yes	T1a	N2	M0	8140/3: Adenocarcinoma, NOS	60-64 years	Male	Right - origin of primary	5	1	12	Untraced	19
Lung and Bronchus	33	None/Unknown	No/Unknown	T4	N0	M0	8140/3: Adenocarcinoma, NOS	60-64 years	Female	Right - origin of primary	9	0	22	Dead	28
Lung and Bronchus	21	Beam radiation	Yes	T3	N1	M0	8140/3: Adenocarcinoma, NOS	60-64 years	Male	Right - origin of primary	11	0	28	Untraced	36
Lung and Bronchus	33	None/Unknown	Yes	T3	N2	M0	8070/3: Squamous cell carcinoma, NOS	60-64 years	Male	Right - origin of primary	4	1	80	Alive	60
Lung and Bronchus	70	None/Unknown	No/Unknown	T4	N1	M0	8071/3: Squamous cell carcinoma, keratinizing, NOS	60-64 years	Male	Left - origin of primary	13	2	54	Alive	60
Lung and Bronchus	33	Beam radiation	Yes	T1a	N2	M0	8140/3: Adenocarcinoma, NOS	60-64 years	Male	Left - origin of primary	8	4	20	Dead	13
Lung and Bronchus	30	None/Unknown	No/Unknown	T4	N0	M0	8255/3: Adenocarcinoma with mixed subtypes	60-64 years	Female	Right - origin of primary	4	0	45	Dead	3
Lung and Bronchus	33	None/Unknown	No/Unknown	T2a	N2	M0	8140/3: Adenocarcinoma, NOS	60-64 years	Female	Right - origin of primary	19	6	38	Dead	41
Lung and Bronchus	33	None/Unknown	Yes	T1a	N2	M0	8140/3: Adenocarcinoma, NOS	60-64 years	Female	Left - origin of primary	11	2	15	Dead	10
Lung and Bronchus	55	None/Unknown	Yes	T4	N0	M0	8253/3: Bronchiolo-alveolar carcinoma, mucinous	60-64 years	Female	Right - origin of primary	1	0	25	Alive	60
Lung and Bronchus	56	Beam radiation	Yes	T4	N1	M0	8140/3: Adenocarcinoma, NOS	60-64 years	Male	Left - origin of primary	16	5	62	Dead	33
Lung and Bronchus	33	Beam radiation	Yes	T1b	N2	M0	8140/3: Adenocarcinoma, NOS	60-64 years	Female	Right - origin of primary	11	5	27	Untraced	54
Lung and Bronchus	33	Beam radiation	Yes	T4	N0	M0	8140/3: Adenocarcinoma, NOS	60-64 years	Female	Left - origin of primary	15	0	70	Alive	60
Lung and Bronchus	33	Beam radiation	Yes	T2a	N2	M0	8070/3: Squamous cell carcinoma, NOS	60-64 years	Male	Right - origin of primary	35	3	50	Dead	21
Lung and Bronchus	20	None/Unknown	No/Unknown	T3	N2	M0	8071/3: Squamous cell carcinoma, keratinizing, NOS	60-64 years	Male	Left - origin of primary	0	98	999	Dead	3
Lung and Bronchus	30	None/Unknown	Yes	T4	N2	M0	8070/3: Squamous cell carcinoma, NOS	60-64 years	Male	Right - origin of primary	28	4	70	Alive	60
Lung and Bronchus	22	None/Unknown	Yes	T1a	N2	M0	8045/3: Combined small cell carcinoma	60-64 years	Female	Left - origin of primary	98	97	26	Dead	20
Lung and Bronchus	33	Beam radiation	Yes	T2b	N2	M0	8140/3: Adenocarcinoma, NOS	60-64 years	Female	Right - origin of primary	15	10	70	Dead	24
Lung and Bronchus	33	None/Unknown	No/Unknown	T1a	N2	M0	8010/3: Carcinoma, NOS	60-64 years	Male	Right - origin of primary	11	0	20	Alive	60
Lung and Bronchus	24	None/Unknown	No/Unknown	T4	N2	M0	8070/3: Squamous cell carcinoma, NOS	60-64 years	Male	Right - origin of primary	95	95	999	Dead	2
Lung and Bronchus	30	None/Unknown	Yes	T3	N3	M0	8560/3: Adenosquamous carcinoma	60-64 years	Male	Right - origin of primary	98	97	25	Untraced	39
Lung and Bronchus	33	None/Unknown	Yes	T3	N2	M0	8140/3: Adenocarcinoma, NOS	60-64 years	Male	Right - origin of primary	29	22	26	Dead	12
Lung and Bronchus	33	None/Unknown	Yes	T2a	N2	M0	8140/3: Adenocarcinoma, NOS	60-64 years	Female	Left - origin of primary	15	1	38	Untraced	27
Lung and Bronchus	56	None/Unknown	Yes	T2a	N2	M0	8022/3: Pleomorphic carcinoma	60-64 years	Male	Left - origin of primary	27	2	36	Untraced	32
Lung and Bronchus	56	Beam radiation	Yes	T2b	N2	M0	8070/3: Squamous cell carcinoma, NOS	60-64 years	Male	Left - origin of primary	21	2	55	Untraced	33
Lung and Bronchus	33	Beam radiation	Yes	T3	N2	M0	8260/3: Papillary adenocarcinoma, NOS	60-64 years	Female	Right - origin of primary	13	2	77	Untraced	40
Lung and Bronchus	33	None/Unknown	Yes	T1a	N2	M0	8560/3: Adenosquamous carcinoma	60-64 years	Female	Left - origin of primary	16	2	20	Untraced	25
Lung and Bronchus	33	None/Unknown	Yes	T2a	N2	M0	8046/3: Non-small cell carcinoma	60-64 years	Male	Left - origin of primary	13	7	35	Dead	27
Lung and Bronchus	46	None/Unknown	Yes	T3	N1	M0	8070/3: Squamous cell carcinoma, NOS	60-64 years	Male	Right - origin of primary	11	1	58	Untraced	29
Lung and Bronchus	21	Beam radiation	Yes	T1a	N2	M0	8070/3: Squamous cell carcinoma, NOS	60-64 years	Male	Right - origin of primary	3	95	16	Untraced	29
Lung and Bronchus	33	Beam radiation	Yes	T2a	N2	M0	8140/3: Adenocarcinoma, NOS	60-64 years	Male	Right - origin of primary	4	95	16	Untraced	40
Lung and Bronchus	33	Beam radiation	Yes	T2a	N2	M0	8255/3: Adenocarcinoma with mixed subtypes	60-64 years	Female	Right - origin of primary	97	11	20	Dead	30
Lung and Bronchus	33	Beam radiation	Yes	T1b	N2	M0	8046/3: Non-small cell carcinoma	60-64 years	Female	Right - origin of primary	9	3	22	Alive	60
Lung and Bronchus	90	Beam radiation	Yes	T4	N2	M0	8070/3: Squamous cell carcinoma, NOS	60-64 years	Female	Right - origin of primary	2	1	17	Alive	60
Lung and Bronchus	21	Beam radiation	Yes	T4	N2	M0	8140/3: Adenocarcinoma, NOS	60-64 years	Male	Left - origin of primary	4	0	75	Untraced	41
Lung and Bronchus	56	Beam radiation	Yes	T3	N1	M0	8071/3: Squamous cell carcinoma, keratinizing, NOS	60-64 years	Male	Right - origin of primary	8	2	32	Untraced	48
Lung and Bronchus	45	Beam radiation	Yes	T2a	N2	M0	8140/3: Adenocarcinoma, NOS	60-64 years	Male	Right - origin of primary	26	17	27	Untraced	33
Lung and Bronchus	45	Recommended, unknown if administered	Yes	T2a	N2	M0	8255/3: Adenocarcinoma with mixed subtypes	60-64 years	Female	Right - origin of primary	26	14	35	Alive	60
Lung and Bronchus	33	Beam radiation	Yes	T2a	N2	M0	8140/3: Adenocarcinoma, NOS	60-64 years	Male	Right - origin of primary	8	95	43	Untraced	26
Lung and Bronchus	33	None/Unknown	Yes	T2b	N2	M0	8140/3: Adenocarcinoma, NOS	60-64 years	Male	Right - origin of primary	26	4	65	Untraced	55
Lung and Bronchus	21	None/Unknown	Yes	T4	N0	M0	8250/3: Bronchiolo-alveolar adenocarcinoma, NOS	60-64 years	Male	Right - origin of primary	1	0	999	Dead	20
Lung and Bronchus	22	None/Unknown	No/Unknown	T4	N0	M0	8255/3: Adenocarcinoma with mixed subtypes	60-64 years	Female	Right - origin of primary	4	0	20	Untraced	41
Lung and Bronchus	22	None/Unknown	Yes	T4	N0	M0	8140/3: Adenocarcinoma, NOS	60-64 years	Female	Right - origin of primary	9	0	20	Untraced	29
Lung and Bronchus	33	Beam radiation	Yes	T4	N2	M0	8140/3: Adenocarcinoma, NOS	60-64 years	Male	Left - origin of primary	2	0	89	Untraced	35
Lung and Bronchus	21	None/Unknown	Yes	T3	N2	M0	8140/3: Adenocarcinoma, NOS	60-64 years	Female	Right - origin of primary	3	2	48	Dead	37
Lung and Bronchus	56	Beam radiation	Yes	T4	N0	M0	8070/3: Squamous cell carcinoma, NOS	60-64 years	Female	Right - origin of primary	16	0	98	Untraced	30
Lung and Bronchus	13	Beam radiation	Yes	T3	N3	M0	8070/3: Squamous cell carcinoma, NOS	60-64 years	Male	Right - origin of primary	0	98	71	Dead	20
Lung and Bronchus	33	None/Unknown	Yes	T2a	N2	M0	8140/3: Adenocarcinoma, NOS	60-64 years	Female	Left - origin of primary	3	2	39	Alive	60
Lung and Bronchus	33	Recommended, unknown if administered	Yes	T2b	N2	M0	8070/3: Squamous cell carcinoma, NOS	60-64 years	Male	Left - origin of primary	23	4	55	Dead	5
Lung and Bronchus	33	Beam radiation	Yes	T2b	N2	M0	8070/3: Squamous cell carcinoma, NOS	60-64 years	Male	Right - origin of primary	35	6	54	Dead	19
Lung and Bronchus	55	None/Unknown	Yes	T3	N1	M0	8070/3: Squamous cell carcinoma, NOS	60-64 years	Male	Left - origin of primary	25	1	73	Untraced	30
Lung and Bronchus	46	Beam radiation	Yes	T4	N0	M0	8071/3: Squamous cell carcinoma, keratinizing, NOS	60-64 years	Male	Right - origin of primary	98	0	105	Dead	21
Lung and Bronchus	33	None/Unknown	Yes	T3	N2	M0	8070/3: Squamous cell carcinoma, NOS	60-64 years	Male	Right - origin of primary	3	2	106	Untraced	49
Lung and Bronchus	33	Beam radiation	Yes	T2NOS	N2	M0	8255/3: Adenocarcinoma with mixed subtypes	60-64 years	Female	Right - origin of primary	10	2	46	Alive	60
Lung and Bronchus	33	Beam radiation	Yes	T1b	N2	M0	8013/3: Large cell neuroendocrine carcinoma	60-64 years	Female	Right - origin of primary	5	2	22	Untraced	35
Lung and Bronchus	33	None/Unknown	Yes	T1b	N2	M0	8140/3: Adenocarcinoma, NOS	60-64 years	Female	Right - origin of primary	36	4	28	Untraced	34
Lung and Bronchus	56	Beam radiation	Yes	T2a	N2	M0	8070/3: Squamous cell carcinoma, NOS	60-64 years	Male	Left - origin of primary	25	4	50	Dead	7
Lung and Bronchus	45	None/Unknown	Yes	T4	N0	M0	8140/3: Adenocarcinoma, NOS	60-64 years	Male	Right - origin of primary	7	0	15	Alive	60
Lung and Bronchus	33	Beam radiation	Yes	T2a	N2	M0	8140/3: Adenocarcinoma, NOS	60-64 years	Male	Left - origin of primary	21	0	28	Alive	60
Lung and Bronchus	30	Beam radiation	Yes	T3	N1	M0	8140/3: Adenocarcinoma, NOS	60-64 years	Male	Right - origin of primary	4	2	25	Untraced	33
Lung and Bronchus	33	None/Unknown	Yes	T3	N2	M0	8140/3: Adenocarcinoma, NOS	60-64 years	Female	Left - origin of primary	14	8	70	Dead	40
Lung and Bronchus	33	None/Unknown	No/Unknown	T3	N1	M0	8140/3: Adenocarcinoma, NOS	60-64 years	Male	Left - origin of primary	10	2	20	Dead	11
Lung and Bronchus	21	None/Unknown	Yes	T4	N0	M0	8323/3: Mixed cell adenocarcinoma	60-64 years	Male	Right - origin of primary	2	0	25	Alive	60
Lung and Bronchus	56	Beam radiation	Yes	T3	N1	M0	8070/3: Squamous cell carcinoma, NOS	60-64 years	Female	Left - origin of primary	9	2	49	Dead	12
Lung and Bronchus	33	None/Unknown	No/Unknown	T4	N0	M0	8550/3: Acinar cell carcinoma	60-64 years	Male	Right - origin of primary	9	0	12	Untraced	45
Lung and Bronchus	33	Beam radiation	Yes	T2a	N2	M0	8140/3: Adenocarcinoma, NOS	60-64 years	Male	Right - origin of primary	4	2	50	Untraced	37
Lung and Bronchus	56	None/Unknown	Yes	T4	N0	M0	8032/3: Spindle cell carcinoma, NOS	60-64 years	Female	Right - origin of primary	33	0	110	Dead	18
Lung and Bronchus	21	Beam radiation	Yes	T4	N2	M0	8140/3: Adenocarcinoma, NOS	60-64 years	Female	Right - origin of primary	95	95	8	Dead	27
Lung and Bronchus	56	None/Unknown	No/Unknown	T3	N1	M0	8140/3: Adenocarcinoma, NOS	60-64 years	Male	Left - origin of primary	14	4	35	Untraced	50
Lung and Bronchus	56	None/Unknown	Yes	T3	N2	M0	8070/3: Squamous cell carcinoma, NOS	60-64 years	Male	Left - origin of primary	37	6	46	Dead	15
Lung and Bronchus	30	None/Unknown	Yes	T1a	N2	M0	8560/3: Adenosquamous carcinoma	60-64 years	Male	Right - origin of primary	98	1	13	Untraced	39
Lung and Bronchus	33	None/Unknown	No/Unknown	T1b	N2	M0	8480/3: Mucinous adenocarcinoma	60-64 years	Female	Right - origin of primary	24	9	23	Dead	2
Lung and Bronchus	99	Beam radiation	Yes	T2b	N2	M0	8070/3: Squamous cell carcinoma, NOS	60-64 years	Female	Right - origin of primary	95	95	999	Untraced	40
Lung and Bronchus	33	None/Unknown	Yes	T1b	N2	M0	8140/3: Adenocarcinoma, NOS	60-64 years	Female	Right - origin of primary	3	1	22	Untraced	40
Lung and Bronchus	56	None/Unknown	No/Unknown	T4	N1	M0	8070/3: Squamous cell carcinoma, NOS	60-64 years	Female	Left - origin of primary	23	1	30	Untraced	27
Lung and Bronchus	56	None/Unknown	Yes	T4	N0	M0	8071/3: Squamous cell carcinoma, keratinizing, NOS	60-64 years	Male	Left - origin of primary	98	0	17	Dead	8
Lung and Bronchus	56	None/Unknown	Yes	T3	N1	M0	8071/3: Squamous cell carcinoma, keratinizing, NOS	60-64 years	Male	Left - origin of primary	17	1	110	Dead	13
Lung and Bronchus	30	Beam radiation	Yes	T2NOS	N2	M0	8140/3: Adenocarcinoma, NOS	60-64 years	Female	Left - origin of primary	15	0	26	Alive	60
Lung and Bronchus	33	Beam radiation	Yes	T4	N2	M0	8140/3: Adenocarcinoma, NOS	60-64 years	Male	Right - origin of primary	16	9	26	Dead	21
Lung and Bronchus	33	Beam radiation	Yes	T3	N2	M0	8070/3: Squamous cell carcinoma, NOS	60-64 years	Male	Right - origin of primary	8	2	37	Dead	42
Lung and Bronchus	33	Beam radiation	Yes	T3	N1	M0	8070/3: Squamous cell carcinoma, NOS	60-64 years	Female	Right - origin of primary	10	1	52	Dead	11
Lung and Bronchus	33	Beam radiation	Yes	T4	N2	M0	8070/3: Squamous cell carcinoma, NOS	60-64 years	Male	Right - origin of primary	19	95	92	Dead	18
Lung and Bronchus	33	None/Unknown	Yes	T2a	N2	M0	8070/3: Squamous cell carcinoma, NOS	60-64 years	Male	Left - origin of primary	11	5	41	Alive	60
Lung and Bronchus	33	Beam radiation	Yes	T2a	N2	M0	8140/3: Adenocarcinoma, NOS	60-64 years	Female	Right - origin of primary	4	95	43	Untraced	31
Lung and Bronchus	56	Beam radiation	Yes	T3	N2	M0	8140/3: Adenocarcinoma, NOS	60-64 years	Female	Left - origin of primary	97	0	60	Dead	13
Lung and Bronchus	55	None/Unknown	Yes	T4	N2	M0	8070/3: Squamous cell carcinoma, NOS	60-64 years	Male	Right - origin of primary	12	4	999	Alive	60
Lung and Bronchus	33	Beam radiation	Yes	T1b	N2	M0	8140/3: Adenocarcinoma, NOS	60-64 years	Male	Left - origin of primary	23	4	22	Untraced	31
Lung and Bronchus	47	None/Unknown	Yes	T4	N0	M0	8140/3: Adenocarcinoma, NOS	60-64 years	Male	Left - origin of primary	12	0	80	Dead	29
Lung and Bronchus	55	None/Unknown	No/Unknown	T3	N1	M0	8070/3: Squamous cell carcinoma, NOS	60-64 years	Male	Left - origin of primary	17	1	42	Untraced	29
Lung and Bronchus	33	Beam radiation	Yes	T1b	N2	M0	8140/3: Adenocarcinoma, NOS	60-64 years	Female	Left - origin of primary	5	1	25	Untraced	42
Lung and Bronchus	21	None/Unknown	No/Unknown	T4	N0	M0	8140/3: Adenocarcinoma, NOS	60-64 years	Female	Right - origin of primary	3	0	14	Untraced	44
Lung and Bronchus	33	Beam radiation	Yes	T1a	N2	M0	8046/3: Non-small cell carcinoma	60-64 years	Male	Right - origin of primary	14	95	4	Dead	4
Lung and Bronchus	33	Beam radiation	Yes	T1b	N2	M0	8070/3: Squamous cell carcinoma, NOS	60-64 years	Male	Right - origin of primary	16	1	28	Untraced	37
Lung and Bronchus	33	Beam radiation	Yes	T3	N2	M0	8070/3: Squamous cell carcinoma, NOS	60-64 years	Female	Left - origin of primary	18	0	81	Untraced	42
Lung and Bronchus	33	Beam radiation	Yes	T2a	N2	M0	8574/3: Adenocarcinoma with neuroendocrine differentiation	60-64 years	Male	Left - origin of primary	9	1	35	Dead	18
Lung and Bronchus	33	None/Unknown	No/Unknown	T3	N1	M0	8032/3: Spindle cell carcinoma, NOS	60-64 years	Female	Left - origin of primary	5	1	30	Dead	5
Lung and Bronchus	33	None/Unknown	No/Unknown	T2a	N2	M0	8140/3: Adenocarcinoma, NOS	60-64 years	Female	Left - origin of primary	13	1	40	Untraced	29
Lung and Bronchus	33	None/Unknown	Yes	T2a	N2	M0	8013/3: Large cell neuroendocrine carcinoma	60-64 years	Male	Left - origin of primary	4	1	32	Untraced	48
Lung and Bronchus	33	None/Unknown	Yes	T3	N1	M0	8140/3: Adenocarcinoma, NOS	60-64 years	Female	Right - origin of primary	6	4	12	Alive	60
Lung and Bronchus	30	None/Unknown	Yes	T3	N1	M0	8070/3: Squamous cell carcinoma, NOS	60-64 years	Male	Left - origin of primary	7	1	104	Untraced	47
Lung and Bronchus	55	Beam radiation	Yes	T2a	N2	M0	8070/3: Squamous cell carcinoma, NOS	60-64 years	Male	Left - origin of primary	31	8	38	Dead	42
Lung and Bronchus	33	Recommended, unknown if administered	Yes	T3	N1	M0	8255/3: Adenocarcinoma with mixed subtypes	60-64 years	Female	Left - origin of primary	29	1	54	Untraced	29
Lung and Bronchus	56	Beam radiation	Yes	T3	N2	M0	8072/3: Squamous cell carcinoma, large cell, nonkeratinizing, NOS	60-64 years	Female	Right - origin of primary	28	11	79	Dead	27
Lung and Bronchus	48	Beam radiation	No/Unknown	T3	N1	M0	8074/3: Squamous cell carcinoma, spindle cell	60-64 years	Male	Left - origin of primary	8	1	100	Dead	6
Lung and Bronchus	33	None/Unknown	Yes	T4	N2	M0	8255/3: Adenocarcinoma with mixed subtypes	60-64 years	Male	Left - origin of primary	17	3	42	Dead	42
Lung and Bronchus	45	None/Unknown	No/Unknown	T4	N0	M0	8140/3: Adenocarcinoma, NOS	60-64 years	Male	Right - origin of primary	7	0	70	Dead	55
Lung and Bronchus	33	Beam radiation	Yes	T2a	N2	M0	8140/3: Adenocarcinoma, NOS	60-64 years	Female	Left - origin of primary	11	3	25	Dead	43
Lung and Bronchus	33	Beam radiation	Yes	T4	N1	M0	8070/3: Squamous cell carcinoma, NOS	60-64 years	Female	Left - origin of primary	5	1	13	Untraced	50
Lung and Bronchus	33	None/Unknown	Yes	T1a	N2	M0	8046/3: Non-small cell carcinoma	60-64 years	Female	Left - origin of primary	17	1	20	Untraced	33
Lung and Bronchus	21	None/Unknown	No/Unknown	T3	N1	M0	8070/3: Squamous cell carcinoma, NOS	60-64 years	Male	Right - origin of primary	5	1	32	Untraced	59
Lung and Bronchus	55	None/Unknown	Yes	T4	N0	M0	8050/3: Papillary carcinoma, NOS	60-64 years	Male	Left - origin of primary	8	0	10	Dead	30
Lung and Bronchus	33	Beam radiation	Yes	T2a	N2	M0	8140/3: Adenocarcinoma, NOS	60-64 years	Male	Right - origin of primary	22	10	35	Alive	60
Lung and Bronchus	33	None/Unknown	Yes	T3	N2	M0	8070/3: Squamous cell carcinoma, NOS	60-64 years	Female	Left - origin of primary	9	1	55	Dead	17
Lung and Bronchus	33	None/Unknown	Yes	T3	N2	M0	8071/3: Squamous cell carcinoma, keratinizing, NOS	60-64 years	Male	Left - origin of primary	4	2	75	Alive	60
Lung and Bronchus	33	Beam radiation	Yes	T2a	N2	M0	8070/3: Squamous cell carcinoma, NOS	60-64 years	Female	Left - origin of primary	0	98	27	Untraced	27
Lung and Bronchus	33	None/Unknown	No/Unknown	T4	N0	M0	8140/3: Adenocarcinoma, NOS	60-64 years	Male	Left - origin of primary	14	0	15	Untraced	51
Lung and Bronchus	56	None/Unknown	No/Unknown	T3	N2	M0	8070/3: Squamous cell carcinoma, NOS	60-64 years	Male	Left - origin of primary	7	4	46	Untraced	5
Lung and Bronchus	33	Beam radiation	Yes	T1a	N2	M0	8550/3: Acinar cell carcinoma	60-64 years	Male	Right - origin of primary	4	2	15	Untraced	33
Lung and Bronchus	33	None/Unknown	No/Unknown	T1b	N2	M0	8140/3: Adenocarcinoma, NOS	60-64 years	Male	Right - origin of primary	18	16	25	Untraced	54
Lung and Bronchus	22	Beam radiation	Yes	T2a	N2	M0	8070/3: Squamous cell carcinoma, NOS	60-64 years	Male	Left - origin of primary	2	2	50	Dead	34
Lung and Bronchus	13	Beam radiation	Yes	T3	N1	M0	8070/3: Squamous cell carcinoma, NOS	60-64 years	Female	Right - origin of primary	0	98	89	Dead	19
Lung and Bronchus	33	Beam radiation	Yes	T2b	N2	M0	8140/3: Adenocarcinoma, NOS	60-64 years	Male	Right - origin of primary	18	3	61	Untraced	26
Lung and Bronchus	21	Beam radiation	Yes	T1a	N2	M0	8140/3: Adenocarcinoma, NOS	60-64 years	Male	Right - origin of primary	20	5	15	Dead	8
Lung and Bronchus	33	Beam radiation	Yes	T1b	N2	M0	8140/3: Adenocarcinoma, NOS	60-64 years	Female	Left - origin of primary	12	9	25	Alive	60
Lung and Bronchus	33	None/Unknown	Yes	T1a	N2	M0	8480/3: Mucinous adenocarcinoma	60-64 years	Male	Right - origin of primary	6	1	15	Untraced	53
Lung and Bronchus	21	None/Unknown	Yes	T3	N2	M0	8260/3: Papillary adenocarcinoma, NOS	60-64 years	Male	Right - origin of primary	6	5	13	Dead	20
Lung and Bronchus	33	None/Unknown	No/Unknown	T1a	N2	M0	8140/3: Adenocarcinoma, NOS	60-64 years	Male	Left - origin of primary	11	5	19	Untraced	51
Lung and Bronchus	46	Beam radiation	Yes	T3	N2	M0	8070/3: Squamous cell carcinoma, NOS	60-64 years	Male	Right - origin of primary	97	0	101	Untraced	58
Lung and Bronchus	55	None/Unknown	No/Unknown	T4	N1	M0	8070/3: Squamous cell carcinoma, NOS	60-64 years	Male	Left - origin of primary	16	3	44	Dead	12
Lung and Bronchus	45	None/Unknown	Yes	T2a	N2	M0	8140/3: Adenocarcinoma, NOS	60-64 years	Female	Right - origin of primary	14	2	28	Untraced	32
Lung and Bronchus	33	None/Unknown	No/Unknown	T2a	N2	M0	8070/3: Squamous cell carcinoma, NOS	60-64 years	Female	Left - origin of primary	10	3	47	Untraced	58
Lung and Bronchus	55	Beam radiation	No/Unknown	T2a	N2	M0	8070/3: Squamous cell carcinoma, NOS	60-64 years	Male	Left - origin of primary	10	1	45	Alive	60
Lung and Bronchus	33	None/Unknown	No/Unknown	T2a	N2	M0	8140/3: Adenocarcinoma, NOS	60-64 years	Female	Right - origin of primary	23	3	50	Dead	27
Lung and Bronchus	33	Beam radiation	Yes	T1a	N2	M0	8046/3: Non-small cell carcinoma	60-64 years	Female	Right - origin of primary	12	2	15	Alive	60
Lung and Bronchus	33	None/Unknown	No/Unknown	T2b	N2	M0	8070/3: Squamous cell carcinoma, NOS	60-64 years	Male	Left - origin of primary	28	2	70	Untraced	4
Lung and Bronchus	33	None/Unknown	Yes	T2a	N2	M0	8140/3: Adenocarcinoma, NOS	60-64 years	Male	Left - origin of primary	7	1	28	Dead	13
Lung and Bronchus	56	None/Unknown	Yes	T4	N0	M0	8250/3: Bronchiolo-alveolar adenocarcinoma, NOS	60-64 years	Male	Left - origin of primary	3	0	100	Dead	47
Lung and Bronchus	33	None/Unknown	Yes	T3	N3	M0	8140/3: Adenocarcinoma, NOS	60-64 years	Female	Left - origin of primary	15	0	70	Dead	6
Lung and Bronchus	33	None/Unknown	Yes	T4	N0	M0	8481/3: Mucin-producing adenocarcinoma	60-64 years	Male	Left - origin of primary	0	98	50	Untraced	54
Lung and Bronchus	55	None/Unknown	Yes	T3	N2	M0	8070/3: Squamous cell carcinoma, NOS	60-64 years	Male	Right - origin of primary	15	0	100	Dead	19
Lung and Bronchus	56	Beam radiation	No/Unknown	T2b	N2	M0	8070/3: Squamous cell carcinoma, NOS	60-64 years	Male	Left - origin of primary	9	0	55	Untraced	28
Lung and Bronchus	56	None/Unknown	Yes	T4	N2	M0	8480/3: Mucinous adenocarcinoma	60-64 years	Female	Right - origin of primary	8	0	80	Untraced	27
Lung and Bronchus	33	Beam radiation	Yes	T2a	N2	M0	8046/3: Non-small cell carcinoma	60-64 years	Male	Right - origin of primary	21	1	38	Untraced	28
Lung and Bronchus	33	None/Unknown	No/Unknown	T4	N0	M0	8070/3: Squamous cell carcinoma, NOS	60-64 years	Female	Left - origin of primary	9	0	15	Dead	15
Lung and Bronchus	56	None/Unknown	Yes	T4	N0	M0	8140/3: Adenocarcinoma, NOS	60-64 years	Female	Left - origin of primary	13	0	68	Untraced	56
Lung and Bronchus	33	Beam radiation	Yes	T3	N2	M0	8070/3: Squamous cell carcinoma, NOS	60-64 years	Male	Right - origin of primary	0	98	86	Dead	24
Lung and Bronchus	33	None/Unknown	Yes	T1a	N2	M0	8255/3: Adenocarcinoma with mixed subtypes	60-64 years	Female	Left - origin of primary	10	1	19	Alive	60
Lung and Bronchus	56	None/Unknown	No/Unknown	T3	N1	M0	8070/3: Squamous cell carcinoma, NOS	60-64 years	Male	Left - origin of primary	21	2	62	Dead	8
Lung and Bronchus	56	Beam radiation	Yes	T4	N2	M0	8140/3: Adenocarcinoma, NOS	60-64 years	Male	Right - origin of primary	17	2	45	Dead	13
Lung and Bronchus	30	None/Unknown	Yes	T4	N2	M0	8140/3: Adenocarcinoma, NOS	60-64 years	Female	Right - origin of primary	10	1	18	Untraced	36
Lung and Bronchus	55	Beam radiation	Yes	T2a	N2	M0	8550/3: Acinar cell carcinoma	60-64 years	Female	Right - origin of primary	10	8	31	Untraced	14
Lung and Bronchus	33	Beam radiation	Yes	T2b	N2	M0	8140/3: Adenocarcinoma, NOS	60-64 years	Male	Left - origin of primary	13	6	53	Alive	60
Lung and Bronchus	33	Beam radiation	Yes	T2a	N2	M0	8140/3: Adenocarcinoma, NOS	60-64 years	Male	Right - origin of primary	11	2	45	Dead	37
Lung and Bronchus	55	None/Unknown	No/Unknown	T3	N1	M0	8140/3: Adenocarcinoma, NOS	60-64 years	Male	Right - origin of primary	7	1	70	Untraced	3
Lung and Bronchus	33	Beam radiation	Yes	T1b	N2	M0	8140/3: Adenocarcinoma, NOS	60-64 years	Female	Right - origin of primary	6	2	28	Alive	60
Lung and Bronchus	33	None/Unknown	No/Unknown	T3	N1	M0	8045/3: Combined small cell carcinoma	60-64 years	Male	Left - origin of primary	8	2	30	Dead	43
Lung and Bronchus	56	None/Unknown	No/Unknown	T3	N1	M0	8045/3: Combined small cell carcinoma	60-64 years	Male	Right - origin of primary	12	3	95	Untraced	2
Lung and Bronchus	33	Beam radiation	Yes	T2a	N2	M0	8480/3: Mucinous adenocarcinoma	60-64 years	Female	Right - origin of primary	13	3	42	Dead	27
Lung and Bronchus	30	Beam radiation	Yes	T3	N2	M0	8071/3: Squamous cell carcinoma, keratinizing, NOS	60-64 years	Male	Right - origin of primary	9	2	72	Dead	6
Lung and Bronchus	33	Beam radiation	Yes	T3	N2	M0	8070/3: Squamous cell carcinoma, NOS	60-64 years	Male	Left - origin of primary	8	6	76	Alive	60
Lung and Bronchus	56	None/Unknown	Yes	T3	N1	M0	8140/3: Adenocarcinoma, NOS	60-64 years	Male	Left - origin of primary	15	2	100	Untraced	46
Lung and Bronchus	33	Beam radiation	Yes	T2b	N2	M0	8480/3: Mucinous adenocarcinoma	60-64 years	Male	Right - origin of primary	9	8	53	Dead	41
Lung and Bronchus	30	Beam radiation	Yes	T1a	N2	M0	8140/3: Adenocarcinoma, NOS	60-64 years	Male	Right - origin of primary	2	95	20	Alive	60
Lung and Bronchus	33	None/Unknown	Yes	T1b	N2	M0	8070/3: Squamous cell carcinoma, NOS	60-64 years	Female	Right - origin of primary	24	0	26	Untraced	27
Lung and Bronchus	55	Beam radiation	No/Unknown	T3	N1	M0	8071/3: Squamous cell carcinoma, keratinizing, NOS	60-64 years	Male	Right - origin of primary	7	2	90	Dead	14
Lung and Bronchus	33	Beam radiation	Yes	T3	N2	M0	8046/3: Non-small cell carcinoma	60-64 years	Male	Right - origin of primary	21	3	50	Dead	38
Lung and Bronchus	33	None/Unknown	Yes	T3	N1	M0	8070/3: Squamous cell carcinoma, NOS	60-64 years	Male	Right - origin of primary	9	2	38	Alive	60
Lung and Bronchus	33	Beam radiation	Yes	T2b	N2	M0	8070/3: Squamous cell carcinoma, NOS	60-64 years	Male	Left - origin of primary	12	4	65	Dead	23
Lung and Bronchus	33	None/Unknown	Yes	T4	N2	M0	8070/3: Squamous cell carcinoma, NOS	60-64 years	Male	Right - origin of primary	16	1	65	Dead	14
Lung and Bronchus	33	Beam radiation	Yes	T4	N3	M0	8070/3: Squamous cell carcinoma, NOS	60-64 years	Male	Right - origin of primary	3	0	51	Alive	60
Lung and Bronchus	22	Beam radiation	Yes	T2a	N2	M0	8140/3: Adenocarcinoma, NOS	60-64 years	Female	Left - origin of primary	5	4	17	Dead	12
Lung and Bronchus	33	None/Unknown	No/Unknown	T4	N0	M0	8070/3: Squamous cell carcinoma, NOS	60-64 years	Female	Right - origin of primary	11	0	21	Alive	60
Lung and Bronchus	56	None/Unknown	No/Unknown	T4	N2	M0	8240/3: Carcinoid tumor, NOS	60-64 years	Female	Left - origin of primary	13	2	68	Dead	25
Lung and Bronchus	21	None/Unknown	No/Unknown	T3	N1	M0	8140/3: Adenocarcinoma, NOS	60-64 years	Female	Left - origin of primary	4	1	70	Dead	11
Lung and Bronchus	46	Beam radiation	No/Unknown	T4	N0	M0	8070/3: Squamous cell carcinoma, NOS	60-64 years	Male	Left - origin of primary	12	0	60	Dead	10
Lung and Bronchus	30	None/Unknown	Yes	T2a	N2	M0	8140/3: Adenocarcinoma, NOS	60-64 years	Male	Right - origin of primary	47	1	50	Alive	60
Lung and Bronchus	33	Beam radiation	Yes	T1b	N2	M0	8140/3: Adenocarcinoma, NOS	60-64 years	Female	Left - origin of primary	5	4	25	Dead	18
Lung and Bronchus	45	None/Unknown	Yes	T4	N0	M0	8031/3: Giant cell carcinoma	60-64 years	Male	Right - origin of primary	0	98	997	Untraced	9
Lung and Bronchus	21	None/Unknown	Yes	T4	N1	M0	8140/3: Adenocarcinoma, NOS	60-64 years	Female	Right - origin of primary	95	95	5	Untraced	25
Lung and Bronchus	33	Beam radiation	Yes	T2a	N2	M0	8140/3: Adenocarcinoma, NOS	60-64 years	Female	Right - origin of primary	12	11	34	Dead	51
Lung and Bronchus	33	None/Unknown	Yes	T2a	N2	M0	8140/3: Adenocarcinoma, NOS	60-64 years	Male	Left - origin of primary	0	98	30	Dead	40
Lung and Bronchus	21	Beam radiation	Yes	T1a	N2	M0	8140/3: Adenocarcinoma, NOS	60-64 years	Female	Left - origin of primary	6	1	10	Alive	60
[truncated: 4,220 more rows]
