# Supplementary material for: Development and validation of machine learning models to predict survival of patients with resected stage-III NSCLC
Source: Front Oncol. 2023 Mar 13;13:1092478. doi: 10.3389/fonc.2023.1092478 (PMC10040845; doi:10.3389/fonc.2023.1092478)
Supplement: Supplementary file 2 [file DataSheet_2.csv]

Site recode ICD-O-3/WHO 2008	RX Summ--Surg Prim Site (1998+)	Radiation recode	Chemotherapy recode (yes, no/unk)	Derived AJCC T, 7th ed (2010-2015)	Derived AJCC N, 7th ed (2010-2015)	Derived AJCC M, 7th ed (2010-2015)	ICD-O-3 Hist/behav	Age	Sex	Laterality	Regional nodes examined (1988+)	Regional nodes positive (1988+)	CS tumor size (2004-2015)	End Calc Vital Status (Adjusted)	Number of Intervals (Calculated)
Lung and Bronchus	33	None/Unknown	Yes	T4	N2	M0	8070/3: Squamous cell carcinoma, NOS	60	Female	Right - origin of primary	51	25	4	Untraced	27
Lung and Bronchus	33	Beam radiation	Yes	T4	N2	M0	8070/3: Squamous cell carcinoma, NOS	61	Male	Right - origin of primary	31	7	8	Dead	30
Lung and Bronchus	33	None/Unknown	Yes	T1	N2	M0	8140/3: Adenocarcinoma, NOS	63	Female	Right - origin of primary	11	1	1	Alive	60
Lung and Bronchus	33	None/Unknown	Yes	T2a	N2	M0	8260/3: Papillary adenocarcinoma, NOS	59	Male	Right - origin of primary	24	5	3	Alive	60
Lung and Bronchus	33	Beam radiation	Yes	T2b	N2	M0	8070/3: Squamous cell carcinoma, NOS	68	Male	Right - origin of primary	37	3	5	Alive	60
Lung and Bronchus	56	None/Unknown	No/Unknown	T3	N1	M0	8070/3: Squamous cell carcinoma, NOS	59	Male	Right - origin of primary	25	2	6	Dead	7
Lung and Bronchus	33	None/Unknown	Yes	T3	N2	M0	8070/3: Squamous cell carcinoma, NOS	53	Female	Right - origin of primary	29	5	5	Dead	7
Lung and Bronchus	56	None/Unknown	Yes	T2b	N2	M0	8070/3: Squamous cell carcinoma, NOS	65	Male	Right - origin of primary	12	2	4	Dead	39
Lung and Bronchus	33	None/Unknown	Yes	T3	N2	M0	8070/3: Squamous cell carcinoma, NOS	70	Female	Right - origin of primary	20	4	7	Dead	14
Lung and Bronchus	33	None/Unknown	Yes	T4	N2	M0	8070/3: Squamous cell carcinoma, NOS	57	Male	Right - origin of primary	25	2	5	Dead	22
Lung and Bronchus	33	None/Unknown	Yes	T4	N0	M0	8070/3: Squamous cell carcinoma, NOS	59	Female	Right - origin of primary	37	0	7	Dead	59
Lung and Bronchus	33	None/Unknown	Yes	T3	N2	M0	8070/3: Squamous cell carcinoma, NOS	53	Male	Right - origin of primary	11	3	7.5	Dead	51
Lung and Bronchus	33	None/Unknown	Yes	T3	N1	M0	8070/3: Squamous cell carcinoma, NOS	68	Male	Right - origin of primary	35	2	7	Dead	51
Lung and Bronchus	33	None/Unknown	Yes	T3	N2	M0	8070/3: Squamous cell carcinoma, NOS	60	Male	Right - origin of primary	27	9	5	Dead	36
Lung and Bronchus	33	None/Unknown	Yes	T4	N2	M0	8070/3: Squamous cell carcinoma, NOS	64	Male	Right - origin of primary	11	3	7	Dead	51
Lung and Bronchus	33	None/Unknown	Yes	T3	N2	M0	8070/3: Squamous cell carcinoma, NOS	71	Male	Right - origin of primary	17	6	7	Dead	42
Lung and Bronchus	33	None/Unknown	Yes	T2b	N2	M0	8070/3: Squamous cell carcinoma, NOS	53	Male	Right - origin of primary	27	3	4.5	Untraced	36
Lung and Bronchus	33	None/Unknown	Yes	T2a	N2	M0	8070/3: Squamous cell carcinoma, NOS	55	Male	Right - origin of primary	14	3	4	Untraced	24
Lung and Bronchus	56	None/Unknown	No/Unknown	T2a	N2	M0	8070/3: Squamous cell carcinoma, NOS	60	Male	Right - origin of primary	21	2	5	Untraced	35
Lung and Bronchus	33	Beam radiation	Yes	T3	N2	M0	8070/3: Squamous cell carcinoma, NOS	57	Male	Right - origin of primary	13	4	7	Alive	60
Lung and Bronchus	33	Beam radiation	Yes	T2a	N2	M0	8070/3: Squamous cell carcinoma, NOS	55	Male	Right - origin of primary	19	1	5	Alive	51
Lung and Bronchus	33	Beam radiation	Yes	T2b	N2	M0	8070/3: Squamous cell carcinoma, NOS	51	Female	Right - origin of primary	17	12	5	Dead	10
Lung and Bronchus	33	Beam radiation	Yes	T3	N2	M0	8070/3: Squamous cell carcinoma, NOS	56	Male	Right - origin of primary	16	3	5	Dead	30
Lung and Bronchus	33	Beam radiation	Yes	T3	N2	M0	8070/3: Squamous cell carcinoma, NOS	53	Male	Right - origin of primary	26	16	10	Dead	48
Lung and Bronchus	33	Beam radiation	Yes	T3	N1	M0	8070/3: Squamous cell carcinoma, NOS	47	Male	Right - origin of primary	33	7	5	Dead	19
Lung and Bronchus	33	Beam radiation	Yes	T2a	N0	M0	8071/3: Squamous cell carcinoma, keratinizing, NOS	61	Male	Right - origin of primary	44	5	3	Dead	38
Lung and Bronchus	33	None/Unknown	Yes	T2a	N2	M0	8140/3: Adenocarcinoma, NOS	52	Female	Right - origin of primary	16	3	4	Alive	60
Lung and Bronchus	33	None/Unknown	Yes	T4	N2	M0	8140/3: Adenocarcinoma, NOS	71	Male	Right - origin of primary	13	3	1.5	Alive	60
Lung and Bronchus	33	None/Unknown	Yes	T2a	N2	M0	8140/3: Adenocarcinoma, NOS	75	Male	Right - origin of primary	9	2	4	Alive	60
Lung and Bronchus	56	None/Unknown	Yes	T2a	N2	M0	8140/3: Adenocarcinoma, NOS	60	Female	Right - origin of primary	10	1	4	Alive	60
Lung and Bronchus	33	None/Unknown	Yes	T2a	N2	M0	8140/3: Adenocarcinoma, NOS	62	Male	Right - origin of primary	15	1	3	Dead	32
Lung and Bronchus	33	None/Unknown	Yes	T1	N2	M0	8140/3: Adenocarcinoma, NOS	54	Female	Right - origin of primary	3	2	2	Dead	26
Lung and Bronchus	33	None/Unknown	Yes	T2a	N2	M0	8140/3: Adenocarcinoma, NOS	46	Female	Right - origin of primary	20	19	5	Dead	22
Lung and Bronchus	33	None/Unknown	Yes	T2a	N2	M0	8140/3: Adenocarcinoma, NOS	57	Male	Right - origin of primary	13	6	3	Dead	33
Lung and Bronchus	33	None/Unknown	Yes	T4	N0	M0	8140/3: Adenocarcinoma, NOS	63	Male	Right - origin of primary	19	0	10	Dead	29
Lung and Bronchus	33	None/Unknown	Yes	T2a	N2	M0	8140/3: Adenocarcinoma, NOS	52	Male	Right - origin of primary	13	3	5	Untraced	13
Lung and Bronchus	33	None/Unknown	Yes	T2a	N2	M0	8140/3: Adenocarcinoma, NOS	48	Male	Right - origin of primary	12	9	5	Untraced	24
Lung and Bronchus	33	None/Unknown	Yes	T4	N2	M0	8140/3: Adenocarcinoma, NOS	57	Female	Right - origin of primary	12	0	5	Untraced	15
Lung and Bronchus	33	None/Unknown	Yes	T1a	N2	M0	8140/3: Adenocarcinoma, NOS	52	Male	Right - origin of primary	18	1	1.7	Untraced	36
Lung and Bronchus	33	None/Unknown	Yes	T3	N1	M0	8140/3: Adenocarcinoma, NOS	68	Male	Right - origin of primary	2	1	8	Untraced	43
Lung and Bronchus	33	Beam radiation	Yes	T3	N2	M0	8140/3: Adenocarcinoma, NOS	53	Male	Right - origin of primary	28	23	4	Alive	60
Lung and Bronchus	33	Beam radiation	Yes	T2a	N2	M0	8140/3: Adenocarcinoma, NOS	55	Male	Right - origin of primary	27	4	4	Alive	60
Lung and Bronchus	33	Beam radiation	Yes	T3	N2	M0	8140/3: Adenocarcinoma, NOS	59	Male	Right - origin of primary	11	1	4.5	Dead	29
Lung and Bronchus	33	Beam radiation	Yes	T3	N2	M0	8140/3: Adenocarcinoma, NOS	53	Male	Right - origin of primary	23	10	5	Dead	53
Lung and Bronchus	33	Beam radiation	Yes	T2a	N2	M0	8140/3: Adenocarcinoma, NOS	52	Male	Right - origin of primary	14	7	3	Dead	37
Lung and Bronchus	33	Beam radiation	Yes	T3	N2	M0	8140/3: Adenocarcinoma, NOS	52	Male	Right - origin of primary	47	29	2	Dead	28
Lung and Bronchus	33	Beam radiation	Yes	T2b	N2	M0	8140/3: Adenocarcinoma, NOS	47	Female	Right - origin of primary	34	8	5	Dead	36
Lung and Bronchus	33	Beam radiation	Yes	T4	N1	M0	8140/3: Adenocarcinoma, NOS	54	Male	Right - origin of primary	28	23	3	Untraced	7
Lung and Bronchus	33	Beam radiation	Yes	T2a	N2	M0	8140/3: Adenocarcinoma, NOS	63	Male	Right - origin of primary	18	10	3	Untraced	35
Lung and Bronchus	33	None/Unknown	Yes	T2a	N2	M0	8255/3: Adenocarcinoma with mixed subtypes	54	Male	Right - origin of primary	27	2	3	Untraced	36
Lung and Bronchus	33	Beam radiation	Yes	T2a	N2	M0	8260/3: Squamous cell carcinoma, NOS	65	Male	Right - origin of primary	21	1	4	Dead	14
Lung and Bronchus	33	Beam radiation	Yes	T4	N2	M0	8480/3: Mucinous adenocarcinoma	44	Female	Right - origin of primary	14	4	6	Dead	14
Lung and Bronchus	33	Beam radiation	Yes	T2b	N2	M0	8480/3: Squamous cell carcinoma,	69	Male	Right - origin of primary	22	7	5	Alive	60
Lung and Bronchus	33	None/Unknown	Yes	T2b	N2	M0	8560/3: Adenosquamous carcinoma	71	Female	Right - origin of primary	19	10	4	Alive	60
Lung and Bronchus	33	None/Unknown	Yes	T2a	N2	M0	8560/3: Adenosquamous carcinoma	72	Male	Right - origin of primary	25	2	3	Dead	24
Lung and Bronchus	33	None/Unknown	Yes	T4	N1	M0	8560/3: Adenosquamous carcinoma	71	Male	Right - origin of primary	2	1	5	Untraced	12
Lung and Bronchus	33	None/Unknown	Yes	T2b	N2	M0	8574/3: Adenocarcinoma with neuroendocrine differentiation	76	Male	Right - origin of primary	19	6	5	Dead	36
Lung and Bronchus	33	Beam radiation	Yes	T4	N2	M0	8070/3: Squamous cell carcinoma, NOS	69	Male	Left - origin of primary	12	1	12	Untraced	41
Lung and Bronchus	56	None/Unknown	Yes	T4	N1	M0	8070/3: Squamous cell carcinoma, NOS	61	Male	Left - origin of primary	24	1	4	Alive	60
Lung and Bronchus	33	None/Unknown	Yes	T2a	N2	M0	8140/3: Adenocarcinoma, NOS	70	Female	Left - origin of primary	13	2	3.5	Untraced	49
Lung and Bronchus	33	Beam radiation	Yes	T2b	N2	M0	8140/3: Adenocarcinoma, NOS	53	Female	Left - origin of primary	16	15	3	Untraced	40
Lung and Bronchus	56	None/Unknown	Yes	T4	N0	M0	8012/3: Large cell carcinoma, NOS	74	Male	Left - origin of primary	6	0	7	Dead	24
Lung and Bronchus	33	None/Unknown	Yes	T2b	N2	M0	8070/3: Squamous cell carcinoma, NOS	49	Male	Left - origin of primary	40	37	7	Dead	12
Lung and Bronchus	33	None/Unknown	Yes	T3	N1	M0	8070/3: Squamous cell carcinoma, NOS	55	Male	Left - origin of primary	11	3	8	Untraced	37
Lung and Bronchus	56	None/Unknown	Yes	T4	N2	M0	8070/3: Squamous cell carcinoma, NOS	58	Male	Left - origin of primary	12	1	9	Untraced	26
Lung and Bronchus	56	None/Unknown	Yes	T4	N0	M0	8070/3: Squamous cell carcinoma, NOS	58	Male	Left - origin of primary	23	0	4	Untraced	18
Lung and Bronchus	56	Beam radiation	Yes	T3	N2	M0	8070/3: Squamous cell carcinoma, NOS	59	Male	Left - origin of primary	9	7	5	Dead	12
Lung and Bronchus	33	None/Unknown	Yes	T2a	N2	M0	8070/3: Squamous cell carcinoma, NOS	60	Male	Left - origin of primary	29	7	4	Alive	60
Lung and Bronchus	33	None/Unknown	Yes	T3	N2	M0	8070/3: Squamous cell carcinoma, NOS	61	Male	Left - origin of primary	21	2	6	Alive	51
Lung and Bronchus	33	None/Unknown	Yes	T3	N1	M0	8070/3: Squamous cell carcinoma, NOS	69	Male	Left - origin of primary	30	1	5	Alive	60
Lung and Bronchus	33	None/Unknown	Yes	T3	N2	M0	8070/3: Squamous cell carcinoma, NOS	65	Male	Left - origin of primary	13	2	4	Dead	26
Lung and Bronchus	56	None/Unknown	No/Unknown	T2b	N2	M0	8070/3: Squamous cell carcinoma, NOS	63	Male	Left - origin of primary	6	5	4.5	Dead	35
Lung and Bronchus	56	None/Unknown	Yes	T2b	N2	M0	8070/3: Squamous cell carcinoma, NOS	68	Male	Left - origin of primary	10	6	4.5	Dead	6
Lung and Bronchus	56	None/Unknown	Yes	T2b	N2	M0	8070/3: Squamous cell carcinoma, NOS	57	Male	Left - origin of primary	10	3	4	Dead	35
Lung and Bronchus	56	None/Unknown	Yes	T3	N2	M0	8070/3: Squamous cell carcinoma, NOS	67	Male	Left - origin of primary	20	9	6	Dead	55
Lung and Bronchus	33	None/Unknown	Yes	T2a	N2	M0	8070/3: Squamous cell carcinoma, NOS	57	Male	Left - origin of primary	24	4	3	Dead	30
Lung and Bronchus	33	None/Unknown	No/Unknown	T4	N2	M0	8070/3: Squamous cell carcinoma, NOS	74	Male	Left - origin of primary	18	7	5	Dead	20
Lung and Bronchus	56	None/Unknown	Yes	T3	N2	M0	8070/3: Squamous cell carcinoma, NOS	62	Male	Left - origin of primary	20	3	7	Untraced	40
Lung and Bronchus	33	Beam radiation	Yes	T3	N2	M0	8070/3: Squamous cell carcinoma, NOS	61	Male	Left - origin of primary	23	2	6	Dead	36
Lung and Bronchus	33	Beam radiation	Yes	T4	N2	M0	8070/3: Squamous cell carcinoma, NOS	61	Female	Left - origin of primary	9	3	9.2	Dead	40
Lung and Bronchus	33	Beam radiation	Yes	T2a	N2	M0	8070/3: Squamous cell carcinoma, NOS	53	Male	Left - origin of primary	14	5	3	Untraced	36
Lung and Bronchus	33	None/Unknown	No/Unknown	T2a	N2	M0	8140/3: Adenocarcinoma, NOS	62	Male	Left - origin of primary	14	6	2	Alive	60
Lung and Bronchus	33	None/Unknown	Yes	T2a	N2	M0	8140/3: Adenocarcinoma, NOS	66	Male	Left - origin of primary	20	4	3	Alive	60
Lung and Bronchus	33	None/Unknown	Yes	T2a	N2	M0	8140/3: Adenocarcinoma, NOS	39	Male	Left - origin of primary	15	3	2	Alive	60
Lung and Bronchus	33	None/Unknown	Yes	T2a	N2	M0	8140/3: Adenocarcinoma, NOS	57	Female	Left - origin of primary	28	2	5	Alive	60
Lung and Bronchus	33	None/Unknown	Yes	T2a	N2	M0	8140/3: Adenocarcinoma, NOS	65	Female	Left - origin of primary	10	3	3	Alive	60
Lung and Bronchus	56	None/Unknown	Yes	T2b	N2	M0	8140/3: Adenocarcinoma, NOS	51	Male	Left - origin of primary	11	4	5	Dead	23
Lung and Bronchus	56	None/Unknown	Yes	T4	N2	M0	8140/3: Adenocarcinoma, NOS	44	Male	Left - origin of primary	15	4	5	Dead	36
Lung and Bronchus	56	None/Unknown	Yes	T4	N1	M0	8140/3: Adenocarcinoma, NOS	64	Male	Left - origin of primary	11	1	6	Dead	36
Lung and Bronchus	33	None/Unknown	Yes	T2a	N2	M0	8140/3: Adenocarcinoma, NOS	65	Female	Left - origin of primary	50	3	3	Untraced	12
Lung and Bronchus	56	None/Unknown	Yes	T3	N2	M0	8140/3: Adenocarcinoma, NOS	43	Female	Left - origin of primary	9	9	6	Untraced	10
Lung and Bronchus	33	Beam radiation	Yes	T2a	N2	M0	8140/3: Adenocarcinoma, NOS	58	Female	Left - origin of primary	7	2	3	Alive	60
Lung and Bronchus	33	Beam radiation	Yes	T2a	N2	M0	8140/3: Adenocarcinoma, NOS	73	Male	Left - origin of primary	23	5	2.5	Alive	60
Lung and Bronchus	33	Beam radiation	Yes	T3	N1	M0	8140/3: Adenocarcinoma, NOS	63	Male	Left - origin of primary	17	3	5	Alive	60
Lung and Bronchus	33	Beam radiation	Yes	T2a	N2	M0	8140/3: Adenocarcinoma, NOS	47	Male	Left - origin of primary	12	12	3	Alive	60
Lung and Bronchus	33	Beam radiation	Yes	T2a	N2	M0	8140/3: Adenocarcinoma, NOS	50	Male	Left - origin of primary	11	4	3	Dead	20
Lung and Bronchus	33	Beam radiation	Yes	T2a	N2	M0	8140/3: Adenocarcinoma, NOS	51	Female	Left - origin of primary	16	5	4	Dead	19
Lung and Bronchus	56	Beam radiation	Yes	T2b	N2	M0	8140/3: Adenocarcinoma, NOS	55	Female	Left - origin of primary	17	9	5	Untraced	36
Lung and Bronchus	33	None/Unknown	Yes	T3	N2	M0	8480/3: Mucinous adenocarcinoma	64	Male	Left - origin of primary	13	12	3	Untraced	16
Lung and Bronchus	33	None/Unknown	Yes	T2a	N2	M0	8560/3: Adenosquamous carcinoma	57	Male	Left - origin of primary	11	4	3.5	Dead	37
